# Supplementary material for: Notes on braconid wasps (Hymenoptera, Braconidae) parasitising on Agrilus mali Matsumura (Coleoptera, Buprestidae) in China
Source: Zookeys. 2019 Jul 30;867:97–121. doi: 10.3897/zookeys.867.36170 (PMC6684524; doi:10.3897/zookeys.867.36170)
Supplement: XML Treatment for Atanycolus ivanowi [file zookeys.867.36170-treatment1.xml]

<!DOCTYPE tp:taxon-treatment
  PUBLIC "-//TaxonX//DTD Taxonomic Treatment Publishing DTD v0 20100105//EN" "tax-treatment-NSO.dtd">
<tp:taxon-treatment xmlns:tp="http://www.plazi.org/taxpub"><tp:treatment-meta><kwd-group><label>Taxon classification</label><kwd><named-content xmlns:xlink="http://www.w3.org/1999/xlink" content-type="kingdom">Animalia</named-content></kwd><kwd><named-content xmlns:xlink="http://www.w3.org/1999/xlink" content-type="order">Hymenoptera</named-content></kwd><kwd><named-content xmlns:xlink="http://www.w3.org/1999/xlink" content-type="family">Braconidae</named-content></kwd></kwd-group><mixed-citation publication-type="journal"><person-group><name><surname>Cao</surname><given-names>Liang Ming</given-names></name><name><surname>Zhang</surname><given-names>Yan Long</given-names></name><name><surname>van Achterberg</surname><given-names>Cornelis</given-names></name><name><surname>Wang</surname><given-names>Zhi Yong</given-names></name><name><surname>Wang</surname><given-names>Xiao Yi</given-names></name><name><surname>Zhao</surname><given-names>Wen Xia</given-names></name><name><surname>Yang</surname><given-names>Zhong Qi</given-names></name></person-group><article-title>Notes on braconid wasps (<tp:taxon-name><tp:taxon-name-part taxon-name-part-type="order">Hymenoptera</tp:taxon-name-part></tp:taxon-name>, <tp:taxon-name><tp:taxon-name-part taxon-name-part-type="family">Braconidae</tp:taxon-name-part></tp:taxon-name>) parasitising on <italic><tp:taxon-name><tp:taxon-name-part taxon-name-part-type="genus" reg="Agrilus">Agrilus</tp:taxon-name-part> <tp:taxon-name-part taxon-name-part-type="species" reg="mali">mali</tp:taxon-name-part></tp:taxon-name></italic> Matsumura (<tp:taxon-name><tp:taxon-name-part taxon-name-part-type="order">Coleoptera</tp:taxon-name-part></tp:taxon-name>, <tp:taxon-name><tp:taxon-name-part taxon-name-part-type="family">Buprestidae</tp:taxon-name-part></tp:taxon-name>) in China</article-title><source>Zookeys</source><day>30</day><month>7</month><year>2019</year><volume>867</volume><fpage>97</fpage><lpage>121</lpage><pub-id pub-id-type="doi">10.3897/zookeys.867.36170</pub-id></mixed-citation></tp:treatment-meta><tp:nomenclature><tp:taxon-name>
              <object-id xmlns:xlink="http://www.w3.org/1999/xlink" content-type="arpha" xlink:type="simple">7fb0b03a-6f4d-5dd9-833d-46834f02aeba</object-id>
              <tp:taxon-name-part taxon-name-part-type="genus" reg="Atanycolus">Atanycolus</tp:taxon-name-part>
              <tp:taxon-name-part taxon-name-part-type="species" reg="ivanowi">ivanowi</tp:taxon-name-part>
            </tp:taxon-name><tp:taxon-authority>(Kokujev, 1898)</tp:taxon-authority><xref ref-type="fig" rid="F3">Figures 3A, B</xref><xref ref-type="fig" rid="F4">, 4</xref><xref ref-type="fig" rid="F5">, 5</xref><tp:nomenclature-citation-list><tp:nomenclature-citation><tp:taxon-name><tp:taxon-name-part taxon-name-part-type="genus" reg="Vipio">Vipio</tp:taxon-name-part> (<tp:taxon-name-part taxon-name-part-type="subgenus" reg="Atanycolus">Atanycolus</tp:taxon-name-part>) <tp:taxon-name-part taxon-name-part-type="species" reg="ivanowi">ivanowi</tp:taxon-name-part></tp:taxon-name><comment>Kokujev, 1898: 364.</comment></tp:nomenclature-citation><tp:nomenclature-citation><tp:taxon-name><tp:taxon-name-part taxon-name-part-type="genus" reg="Bracon">Bracon</tp:taxon-name-part> (<tp:taxon-name-part taxon-name-part-type="subgenus" reg="Vipio">Vipio</tp:taxon-name-part>) <tp:taxon-name-part taxon-name-part-type="species" reg="sculpturatus">sculpturatus</tp:taxon-name-part></tp:taxon-name><comment>Thomson, 1892: 1800; <xref ref-type="bibr" rid="B29">Wang et al., 2009</xref>. Syn. by <xref ref-type="bibr" rid="B5">Belokobylskij et al., 2003</xref>: 369.</comment></tp:nomenclature-citation><tp:nomenclature-citation><tp:taxon-name>
                  <tp:taxon-name-part taxon-name-part-type="genus" reg="Atanycolus">Atanycolus</tp:taxon-name-part>
                  <tp:taxon-name-part taxon-name-part-type="species" reg="signatus">signatus</tp:taxon-name-part>
                </tp:taxon-name><comment>Szépligeti,1901, 33: 176. Syn. by Papp, 1960.</comment></tp:nomenclature-citation></tp:nomenclature-citation-list></tp:nomenclature><tp:treatment-sec sec-type="material" id="SECID0EYGAE"><title>Material examined.</title><p>4♀, 20♂, China, Xinjiang Province, Gongliu City, Mohuer County, 25.VI.2006, 1325 m altitude, <named-content xmlns:xlink="http://www.w3.org/1999/xlink" content-type="dwc:verbatimCoordinates" xlink:type="simple"><named-content content-type="geo-json" specific-use="{&#34;type&#34;:&#34;Point&#34;,&#34;coordinates&#34;:[82.798889,43.257500]}" id="NCID0EBHAE" xlink:type="simple">43°15'27"N, 82°47'56"E</named-content></named-content>, Yang ZhongQi leg. The collected cocoons were adhered to mature dead larvae of <italic><tp:taxon-name><tp:taxon-name-part taxon-name-part-type="genus" reg="Agrilus">A.</tp:taxon-name-part> <tp:taxon-name-part taxon-name-part-type="species" reg="mali">mali</tp:taxon-name-part></tp:taxon-name></italic>. 86♀, 78♂, same locality and biological data, but collected 25.VI.–24.VII.2015 by Wang ZhiYong.</p></tp:treatment-sec><tp:treatment-sec sec-type="host" id="SECID0ERHAE"><title>Hosts.</title><p>Larva of <italic><tp:taxon-name><tp:taxon-name-part taxon-name-part-type="genus" reg="Agrilus">Agrilus</tp:taxon-name-part> <tp:taxon-name-part taxon-name-part-type="species" reg="mali">mali</tp:taxon-name-part></tp:taxon-name></italic> (<bold>new record</bold>) (<tp:taxon-name><tp:taxon-name-part taxon-name-part-type="family">Buprestidae</tp:taxon-name-part></tp:taxon-name>). <italic><tp:taxon-name><tp:taxon-name-part taxon-name-part-type="genus" reg="Arhopalus">Arhopalus</tp:taxon-name-part> <tp:taxon-name-part taxon-name-part-type="species" reg="syriacus">syriacus</tp:taxon-name-part></tp:taxon-name></italic> Reitter, <italic><tp:taxon-name><tp:taxon-name-part taxon-name-part-type="genus" reg="Leptura">Leptura</tp:taxon-name-part> <tp:taxon-name-part taxon-name-part-type="species" reg="rubra">rubra</tp:taxon-name-part></tp:taxon-name></italic> Linnaeus, <italic><tp:taxon-name><tp:taxon-name-part taxon-name-part-type="genus" reg="Monochamus">Monochamus</tp:taxon-name-part> <tp:taxon-name-part taxon-name-part-type="species" reg="galloprovincialis">galloprovincialis</tp:taxon-name-part></tp:taxon-name></italic> Olivier <italic><tp:taxon-name><tp:taxon-name-part taxon-name-part-type="genus" reg="Osphranteria">Osphranteria</tp:taxon-name-part> <tp:taxon-name-part taxon-name-part-type="species" reg="inaurata">inaurata</tp:taxon-name-part></tp:taxon-name></italic> Holzschuh, <italic><tp:taxon-name><tp:taxon-name-part taxon-name-part-type="genus" reg="Tetropium">Tetropium</tp:taxon-name-part> <tp:taxon-name-part taxon-name-part-type="species" reg="fuscum">fuscum</tp:taxon-name-part></tp:taxon-name></italic> Fabricius, <italic><tp:taxon-name><tp:taxon-name-part taxon-name-part-type="genus" reg="Tetropium">T.</tp:taxon-name-part> <tp:taxon-name-part taxon-name-part-type="species" reg="gabrieli">gabrieli</tp:taxon-name-part></tp:taxon-name></italic> Weise (<tp:taxon-name><tp:taxon-name-part taxon-name-part-type="family">Cerambycidae</tp:taxon-name-part></tp:taxon-name>); <italic><tp:taxon-name><tp:taxon-name-part taxon-name-part-type="genus" reg="Anthaxia">Anthaxia</tp:taxon-name-part> <tp:taxon-name-part taxon-name-part-type="species" reg="aurulenta">aurulenta</tp:taxon-name-part></tp:taxon-name></italic> Fabricius, <italic><tp:taxon-name><tp:taxon-name-part taxon-name-part-type="genus" reg="Chrysobothris">Chrysobothris</tp:taxon-name-part> <tp:taxon-name-part taxon-name-part-type="species" reg="solieri">solieri</tp:taxon-name-part></tp:taxon-name></italic> Gory et Laporte, <italic><tp:taxon-name><tp:taxon-name-part taxon-name-part-type="genus" reg="Lampra">Lampra</tp:taxon-name-part> <tp:taxon-name-part taxon-name-part-type="species" reg="mirifica">mirifica</tp:taxon-name-part></tp:taxon-name></italic> Mulsant, <italic><tp:taxon-name><tp:taxon-name-part taxon-name-part-type="genus" reg="Melanophila">Melanophila</tp:taxon-name-part> <tp:taxon-name-part taxon-name-part-type="species" reg="decastigma">decastigma</tp:taxon-name-part></tp:taxon-name></italic> Fabricius, <italic><tp:taxon-name><tp:taxon-name-part taxon-name-part-type="genus" reg="Melanophila">M.</tp:taxon-name-part> <tp:taxon-name-part taxon-name-part-type="species" reg="picta">picta</tp:taxon-name-part></tp:taxon-name></italic> Pallas, <italic><tp:taxon-name><tp:taxon-name-part taxon-name-part-type="genus" reg="Sphenoptera">Sphenoptera</tp:taxon-name-part> <tp:taxon-name-part taxon-name-part-type="species" reg="tappesi">tappesi</tp:taxon-name-part></tp:taxon-name></italic> Marseul (<tp:taxon-name><tp:taxon-name-part taxon-name-part-type="family">Buprestidae</tp:taxon-name-part></tp:taxon-name>).</p></tp:treatment-sec><tp:treatment-sec sec-type="distribution" id="SECID0EXMAE"><title>Distribution.</title><p>China (Xinjiang); Armenia; Austria; Azerbaijan; Croatia; Czech Republic; Finland; France; Germany; Greece; Hungary; Italy; Japan; Kazakhstan; Russia; Slovakia; Switzerland; Tajikistan; Turkey; Turkmenistan; Ukraine; Uzbekistan.</p></tp:treatment-sec><tp:treatment-sec sec-type="remarks" id="SECID0E3MAE"><title>Remarks.</title><p><italic><tp:taxon-name><tp:taxon-name-part taxon-name-part-type="genus" reg="Atanycolus">Atanycolus</tp:taxon-name-part> <tp:taxon-name-part taxon-name-part-type="species" reg="ivanowi">ivanowi</tp:taxon-name-part></tp:taxon-name></italic> is clearly characterised by the sculpture of the first to fourth metasomal tergites (Fig. <xref ref-type="fig" rid="F4">4E</xref>). <xref ref-type="bibr" rid="B29">Wang et al. (2009)</xref> reported <italic><tp:taxon-name><tp:taxon-name-part taxon-name-part-type="genus" reg="Atanycolus">A.</tp:taxon-name-part> <tp:taxon-name-part taxon-name-part-type="species" reg="ivanowi">ivanowi</tp:taxon-name-part></tp:taxon-name></italic> (as <italic><tp:taxon-name><tp:taxon-name-part taxon-name-part-type="genus" reg="Atanycolus">A.</tp:taxon-name-part> <tp:taxon-name-part taxon-name-part-type="species" reg="sculpturatus">sculpturatus</tp:taxon-name-part></tp:taxon-name></italic>) for the first time from Xinjiang and also provided a key to Chinese fauna of <italic><tp:taxon-name><tp:taxon-name-part taxon-name-part-type="genus" reg="Atanycolus">Atanycolus</tp:taxon-name-part></tp:taxon-name></italic> Foerster.</p><p>Genus <italic><tp:taxon-name><tp:taxon-name-part taxon-name-part-type="genus" reg="Atanycolus">Atanycolus</tp:taxon-name-part></tp:taxon-name></italic> are ectoparasitoids of wood borers, and are usually solitary (Figure <xref ref-type="fig" rid="F3">3A</xref>), very rarely there are two individuals on one host. <italic><tp:taxon-name><tp:taxon-name-part taxon-name-part-type="genus" reg="Atanycolus">A.</tp:taxon-name-part> <tp:taxon-name-part taxon-name-part-type="species" reg="ivanowi">ivanowi</tp:taxon-name-part></tp:taxon-name></italic> is widely distributed in the Central and South Palaearctic region. This parasitoid is mostly found on the mature larva of <italic><tp:taxon-name><tp:taxon-name-part taxon-name-part-type="genus" reg="Agrilus">A.</tp:taxon-name-part> <tp:taxon-name-part taxon-name-part-type="species" reg="mali">mali</tp:taxon-name-part></tp:taxon-name></italic>. When full grown, the larva will spin a cocoon in the gallery of <italic><tp:taxon-name><tp:taxon-name-part taxon-name-part-type="genus" reg="Agrilus">A.</tp:taxon-name-part> <tp:taxon-name-part taxon-name-part-type="species" reg="mali">mali</tp:taxon-name-part></tp:taxon-name></italic>, ca. 10 days later the adult will emerge by biting a small round hole in the bark.</p><fig id="F3" position="float" orientation="portrait"><object-id xmlns:xlink="http://www.w3.org/1999/xlink" content-type="doi" xlink:type="simple">10.3897/zookeys.867.36170.figure3</object-id><object-id xmlns:xlink="http://www.w3.org/1999/xlink" content-type="arpha" xlink:type="simple">1cba9c35-08f6-569a-a4f6-86a0308daf7c</object-id><label>Figure 3.</label><caption><p><bold>A</bold> Larva of <italic><tp:taxon-name><tp:taxon-name-part taxon-name-part-type="genus" reg="Atanycolus">Atanycolus</tp:taxon-name-part> <tp:taxon-name-part taxon-name-part-type="species" reg="ivanowi">ivanowi</tp:taxon-name-part></tp:taxon-name></italic> on larva of <italic><tp:taxon-name><tp:taxon-name-part taxon-name-part-type="genus" reg="Agrilus">A.</tp:taxon-name-part> <tp:taxon-name-part taxon-name-part-type="species" reg="mali">mali</tp:taxon-name-part></tp:taxon-name></italic><bold>B</bold> Cocoons of <italic><tp:taxon-name><tp:taxon-name-part taxon-name-part-type="genus" reg="Atanycolus">Atanycolus</tp:taxon-name-part> <tp:taxon-name-part taxon-name-part-type="species" reg="ivanowi">ivanowi</tp:taxon-name-part></tp:taxon-name></italic><bold>C</bold> Third instar larvae of <italic><tp:taxon-name><tp:taxon-name-part taxon-name-part-type="genus" reg="Doryctes">Doryctes</tp:taxon-name-part> <tp:taxon-name-part taxon-name-part-type="species" reg="undulatus">undulatus</tp:taxon-name-part></tp:taxon-name></italic><bold>D</bold> Fourth instar larvae of <italic><tp:taxon-name><tp:taxon-name-part taxon-name-part-type="genus" reg="Doryctes">Doryctes</tp:taxon-name-part> <tp:taxon-name-part taxon-name-part-type="species" reg="undulatus">undulatus</tp:taxon-name-part></tp:taxon-name></italic><bold>E</bold> Empty cocoons of <italic><tp:taxon-name><tp:taxon-name-part taxon-name-part-type="genus" reg="Doryctes">Doryctes</tp:taxon-name-part> <tp:taxon-name-part taxon-name-part-type="species" reg="undulatus">undulatus</tp:taxon-name-part></tp:taxon-name></italic><bold>F</bold> Emergence hole of <italic><tp:taxon-name><tp:taxon-name-part taxon-name-part-type="genus" reg="Doryctes">Doryctes</tp:taxon-name-part> <tp:taxon-name-part taxon-name-part-type="species" reg="undulatus">undulatus</tp:taxon-name-part></tp:taxon-name></italic>.</p></caption><graphic xmlns:xlink="http://www.w3.org/1999/xlink" xlink:href="zookeys-867-097-g003.jpg" position="float" orientation="portrait" xlink:type="simple" id="oo_321761.jpg"><uri content-type="original_file" xlink:type="simple">https://binary.pensoft.net/fig/321761</uri></graphic></fig><p>We found two generations per year of <italic><tp:taxon-name><tp:taxon-name-part taxon-name-part-type="genus" reg="Atanycolus">A.</tp:taxon-name-part> <tp:taxon-name-part taxon-name-part-type="species" reg="ivanowi">ivanowi</tp:taxon-name-part></tp:taxon-name></italic> in our experimental fields. The first generation lasts ca. 40 days from late March to May, and many adults can be seen during May to July. The larvae of the overwintering generation can be seen before August and later only cocoons can be found. Obviously, this parasitoid overwinters in the cocoon stage.</p><p>In total, we collected 86 females and 78 males of <italic><tp:taxon-name><tp:taxon-name-part taxon-name-part-type="genus" reg="Atanycolus">A.</tp:taxon-name-part> <tp:taxon-name-part taxon-name-part-type="species" reg="ivanowi">ivanowi</tp:taxon-name-part></tp:taxon-name></italic> in 2015 from one site (Xinjiang Province, Gongliu City, Mohuer County), which shows that the approximate ratio of female and male is 11/10. The natural parasitisation rate is approximately 26.7% and according to our investigations, <italic><tp:taxon-name><tp:taxon-name-part taxon-name-part-type="genus" reg="Atanycolus">A.</tp:taxon-name-part> <tp:taxon-name-part taxon-name-part-type="species" reg="ivanowi">ivanowi</tp:taxon-name-part></tp:taxon-name></italic> has the maximum population on <italic><tp:taxon-name><tp:taxon-name-part taxon-name-part-type="genus" reg="Agrilus">A.</tp:taxon-name-part> <tp:taxon-name-part taxon-name-part-type="species" reg="mali">mali</tp:taxon-name-part></tp:taxon-name></italic>. Obviously, <italic><tp:taxon-name><tp:taxon-name-part taxon-name-part-type="genus" reg="Atanycolus">A.</tp:taxon-name-part> <tp:taxon-name-part taxon-name-part-type="species" reg="ivanowi">ivanowi</tp:taxon-name-part></tp:taxon-name></italic> should be protected in order to increase the biodiversity of the forests, in which <italic><tp:taxon-name><tp:taxon-name-part taxon-name-part-type="genus" reg="Malus">Malus</tp:taxon-name-part> <tp:taxon-name-part taxon-name-part-type="species" reg="sieversii">sieversii</tp:taxon-name-part></tp:taxon-name></italic> is the main component.</p><fig id="F4" position="float" orientation="portrait"><object-id xmlns:xlink="http://www.w3.org/1999/xlink" content-type="doi" xlink:type="simple">10.3897/zookeys.867.36170.figure4</object-id><object-id xmlns:xlink="http://www.w3.org/1999/xlink" content-type="arpha" xlink:type="simple">1224ca86-0af2-592f-90ee-f19b5db0f37e</object-id><label>Figure 4.</label><caption><p><italic><tp:taxon-name><tp:taxon-name-part taxon-name-part-type="genus" reg="Atanycolus">Atanycolus</tp:taxon-name-part> <tp:taxon-name-part taxon-name-part-type="species" reg="ivanowi">ivanowi</tp:taxon-name-part></tp:taxon-name></italic> ♀ <bold>A</bold> Habitus, dorsal view <bold>B</bold> head and mesosoma, dorsal view <bold>C</bold> head, frontal view <bold>D</bold> head, lateral view <bold>E</bold> metasoma, dorsal view.</p></caption><graphic xmlns:xlink="http://www.w3.org/1999/xlink" xlink:href="zookeys-867-097-g004.jpg" position="float" orientation="portrait" xlink:type="simple" id="oo_321762.jpg"><uri content-type="original_file" xlink:type="simple">https://binary.pensoft.net/fig/321762</uri></graphic></fig><fig id="F5" position="float" orientation="portrait"><object-id xmlns:xlink="http://www.w3.org/1999/xlink" content-type="doi" xlink:type="simple">10.3897/zookeys.867.36170.figure5</object-id><object-id xmlns:xlink="http://www.w3.org/1999/xlink" content-type="arpha" xlink:type="simple">8e6898c5-fa45-503a-823e-637c087aace7</object-id><label>Figure 5.</label><caption><p><italic><tp:taxon-name><tp:taxon-name-part taxon-name-part-type="genus" reg="Atanycolus">Atanycolus</tp:taxon-name-part> <tp:taxon-name-part taxon-name-part-type="species" reg="ivanowi">ivanowi</tp:taxon-name-part></tp:taxon-name></italic> ♀ <bold>A</bold> Forewing <bold>B</bold> Hind wing.</p></caption><graphic xmlns:xlink="http://www.w3.org/1999/xlink" xlink:href="zookeys-867-097-g005.jpg" position="float" orientation="portrait" xlink:type="simple" id="oo_321763.jpg"><uri content-type="original_file" xlink:type="simple">https://binary.pensoft.net/fig/321763</uri></graphic></fig></tp:treatment-sec><ref-list><ref id="B29"><mixed-citation xmlns:xlink="http://www.w3.org/1999/xlink" xlink:type="simple"><person-group><name name-style="western"><surname>Wang</surname><given-names>YP</given-names></name><name name-style="western"><surname>Shi</surname><given-names>M</given-names></name><name name-style="western"><surname>Chen</surname><given-names>XX</given-names></name><name name-style="western"><surname>He</surname><given-names>JH</given-names></name></person-group> (<year>2009</year>) <article-title>The genus <italic><tp:taxon-name><tp:taxon-name-part taxon-name-part-type="genus">Atanycolus</tp:taxon-name-part></tp:taxon-name></italic> Foerster (<tp:taxon-name><tp:taxon-name-part taxon-name-part-type="order">Hymenoptera</tp:taxon-name-part></tp:taxon-name>, <tp:taxon-name><tp:taxon-name-part taxon-name-part-type="family">Braconidae</tp:taxon-name-part></tp:taxon-name>, <tp:taxon-name><tp:taxon-name-part taxon-name-part-type="subfamily">Braconinae</tp:taxon-name-part></tp:taxon-name>) in China, with description of one new species.</article-title><source>ZooKeys</source><volume>27</volume>: <fpage>31</fpage>–<lpage>41</lpage>. <ext-link xlink:type="simple" ext-link-type="doi" xlink:href="10.3897/zookeys.27.251">https://doi.org/10.3897/zookeys.27.251</ext-link></mixed-citation></ref><ref id="B5"><mixed-citation xmlns:xlink="http://www.w3.org/1999/xlink" xlink:type="simple"><person-group><name name-style="western"><surname>Belokobylskij</surname><given-names>SA</given-names></name><name name-style="western"><surname>Taeger</surname><given-names>A</given-names></name><name name-style="western"><surname>van Achterberg</surname><given-names>C</given-names></name><name name-style="western"><surname>Haeselbarth</surname><given-names>E</given-names></name><name name-style="western"><surname>Riedel</surname><given-names>M</given-names></name></person-group> (<year>2003</year>) <article-title>Checklist of the <tp:taxon-name><tp:taxon-name-part taxon-name-part-type="family">Braconidae</tp:taxon-name-part></tp:taxon-name> (<tp:taxon-name><tp:taxon-name-part taxon-name-part-type="order">Hymenoptera</tp:taxon-name-part></tp:taxon-name>) of Germany.</article-title><source>Beiträge zur Entomologie</source><volume>53</volume>: <fpage>341</fpage>–<lpage>435</lpage>. <ext-link xlink:type="simple" ext-link-type="doi" xlink:href="10.21248/contrib.entomol.53.2.341-435">https://doi.org/10.21248/contrib.entomol.53.2.341-435</ext-link></mixed-citation></ref></ref-list></tp:taxon-treatment>
