# Supplementary material for: Notes on braconid wasps (Hymenoptera, Braconidae) parasitising on Agrilus mali Matsumura (Coleoptera, Buprestidae) in China
Source: Zookeys. 2019 Jul 30;867:97–121. doi: 10.3897/zookeys.867.36170 (PMC6684524; doi:10.3897/zookeys.867.36170)
Supplement: XML Treatment for Doryctes undulatus [file zookeys.867.36170-treatment2.xml]

<!DOCTYPE tp:taxon-treatment
  PUBLIC "-//TaxonX//DTD Taxonomic Treatment Publishing DTD v0 20100105//EN" "tax-treatment-NSO.dtd">
<tp:taxon-treatment xmlns:tp="http://www.plazi.org/taxpub"><tp:treatment-meta><kwd-group><label>Taxon classification</label><kwd><named-content xmlns:xlink="http://www.w3.org/1999/xlink" content-type="kingdom">Animalia</named-content></kwd><kwd><named-content xmlns:xlink="http://www.w3.org/1999/xlink" content-type="order">Hymenoptera</named-content></kwd><kwd><named-content xmlns:xlink="http://www.w3.org/1999/xlink" content-type="family">Braconidae</named-content></kwd></kwd-group><mixed-citation publication-type="journal"><person-group><name><surname>Cao</surname><given-names>Liang Ming</given-names></name><name><surname>Zhang</surname><given-names>Yan Long</given-names></name><name><surname>van Achterberg</surname><given-names>Cornelis</given-names></name><name><surname>Wang</surname><given-names>Zhi Yong</given-names></name><name><surname>Wang</surname><given-names>Xiao Yi</given-names></name><name><surname>Zhao</surname><given-names>Wen Xia</given-names></name><name><surname>Yang</surname><given-names>Zhong Qi</given-names></name></person-group><article-title>Notes on braconid wasps (<tp:taxon-name><tp:taxon-name-part taxon-name-part-type="order">Hymenoptera</tp:taxon-name-part></tp:taxon-name>, <tp:taxon-name><tp:taxon-name-part taxon-name-part-type="family">Braconidae</tp:taxon-name-part></tp:taxon-name>) parasitising on <italic><tp:taxon-name><tp:taxon-name-part taxon-name-part-type="genus" reg="Agrilus">Agrilus</tp:taxon-name-part> <tp:taxon-name-part taxon-name-part-type="species" reg="mali">mali</tp:taxon-name-part></tp:taxon-name></italic> Matsumura (<tp:taxon-name><tp:taxon-name-part taxon-name-part-type="order">Coleoptera</tp:taxon-name-part></tp:taxon-name>, <tp:taxon-name><tp:taxon-name-part taxon-name-part-type="family">Buprestidae</tp:taxon-name-part></tp:taxon-name>) in China</article-title><source>Zookeys</source><day>30</day><month>7</month><year>2019</year><volume>867</volume><fpage>97</fpage><lpage>121</lpage><pub-id pub-id-type="doi">10.3897/zookeys.867.36170</pub-id></mixed-citation></tp:treatment-meta><tp:nomenclature><tp:taxon-name>
              <object-id xmlns:xlink="http://www.w3.org/1999/xlink" content-type="arpha" xlink:type="simple">8e138285-3798-510f-94fd-e762982626f8</object-id>
              <tp:taxon-name-part taxon-name-part-type="genus" reg="Doryctes">Doryctes</tp:taxon-name-part>
              <tp:taxon-name-part taxon-name-part-type="species" reg="undulatus">undulatus</tp:taxon-name-part>
            </tp:taxon-name><tp:taxon-authority>(Ratzeburg, 1852)</tp:taxon-authority><xref ref-type="fig" rid="F3">Figures 3C, D, E, F</xref><xref ref-type="fig" rid="F6">, 6</xref><xref ref-type="fig" rid="F7">, 7</xref><xref ref-type="fig" rid="F8">, 8</xref><tp:nomenclature-citation-list><tp:nomenclature-citation><tp:taxon-name>
                  <tp:taxon-name-part taxon-name-part-type="genus" reg="Bracon">Bracon</tp:taxon-name-part>
                  <tp:taxon-name-part taxon-name-part-type="species" reg="undulatus">undulatus</tp:taxon-name-part>
                </tp:taxon-name><comment>Rarzeburg, 1852: 35.</comment></tp:nomenclature-citation><tp:nomenclature-citation><tp:taxon-name>
                  <tp:taxon-name-part taxon-name-part-type="genus" reg="Doryctes">Doryctes</tp:taxon-name-part>
                  <tp:taxon-name-part taxon-name-part-type="species" reg="undulatus">undulatus</tp:taxon-name-part>
                </tp:taxon-name><comment>: Reinhard, 1865: 256; Marshall, 1888: 237; Shenefelt et Marsh, 1976: 1294; Belokobylskij, 1998: 63; Belokobylskij et Maeto, 2009: 128; <xref ref-type="bibr" rid="B6">Belokobylskij et al., 2012</xref>: 47.</comment></tp:nomenclature-citation><tp:nomenclature-citation><tp:taxon-name>
                  <tp:taxon-name-part taxon-name-part-type="genus" reg="Doryctes">Doryctes</tp:taxon-name-part>
                  <tp:taxon-name-part taxon-name-part-type="species" reg="brachyurus">brachyurus</tp:taxon-name-part>
                </tp:taxon-name><comment>: Marshall, 1888: 238; Shenefelt et Marsh, 1976: 1279; Papp, 1984: 175.</comment></tp:nomenclature-citation></tp:nomenclature-citation-list></tp:nomenclature><tp:treatment-sec sec-type="material" id="SECID0ES1AE"><title>Material examined.</title><p>2♀, China, Xinjiang Province, Gongliu City, Mohuer County, 8.VIII.2008, 1325 m altitude, <named-content xmlns:xlink="http://www.w3.org/1999/xlink" content-type="dwc:verbatimCoordinates" xlink:type="simple"><named-content content-type="geo-json" specific-use="{&#34;type&#34;:&#34;Point&#34;,&#34;coordinates&#34;:[82.754444,43.223611]}" id="NCID0E21AE" xlink:type="simple">43°13'25"N, 82°45'16"E</named-content></named-content>, Yang ZhongQi leg. 1♀, China, Xinjiang Province, Xinyuan County, Halabula, 16.VI.2011, <named-content xmlns:xlink="http://www.w3.org/1999/xlink" content-type="dwc:verbatimCoordinates" xlink:type="simple"><named-content content-type="geo-json" specific-use="{&#34;type&#34;:&#34;Point&#34;,&#34;coordinates&#34;:[82.988889,46.204444]}" id="NCID0ED2AE" xlink:type="simple">46°12'16"N, 82°59'20"E</named-content></named-content>, Yang ZhongQi leg., 25.VI.2011, hatched out from a mature larvae of <italic><tp:taxon-name><tp:taxon-name-part taxon-name-part-type="genus" reg="Agrilus">A.</tp:taxon-name-part> <tp:taxon-name-part taxon-name-part-type="species" reg="mali">mali</tp:taxon-name-part></tp:taxon-name></italic>. 3♀, China, Xinjiang Province, Xinyuan County, Halabula, 16.VI.2011, <named-content xmlns:xlink="http://www.w3.org/1999/xlink" content-type="dwc:verbatimCoordinates" xlink:type="simple"><named-content content-type="geo-json" specific-use="{&#34;type&#34;:&#34;Point&#34;,&#34;coordinates&#34;:[82.988889,46.204444]}" id="NCID0EW2AE" xlink:type="simple">46°12'16"N, 82°59'20"E</named-content></named-content>, Yang ZhongQi leg., 10.VII.2011, hatched out from a mature larvae of <italic><tp:taxon-name><tp:taxon-name-part taxon-name-part-type="genus" reg="Agrilus">A.</tp:taxon-name-part> <tp:taxon-name-part taxon-name-part-type="species" reg="mali">mali</tp:taxon-name-part></tp:taxon-name></italic>. 1♂, China, Xinjiang Province, Xinyuan County, Halabula, 16.VI.2011, <named-content xmlns:xlink="http://www.w3.org/1999/xlink" content-type="dwc:verbatimCoordinates" xlink:type="simple"><named-content content-type="geo-json" specific-use="{&#34;type&#34;:&#34;Point&#34;,&#34;coordinates&#34;:[82.988889,46.204444]}" id="NCID0EJ3AE" xlink:type="simple">46°12'16"N, 82°59'20"E</named-content></named-content>, Yang ZhongQi leg., 25.VII.2011, hatched out from a mature larvae of <italic><tp:taxon-name><tp:taxon-name-part taxon-name-part-type="genus" reg="Agrilus">A.</tp:taxon-name-part> <tp:taxon-name-part taxon-name-part-type="species" reg="mali">mali</tp:taxon-name-part></tp:taxon-name></italic>. 1♂, China, Xinjiang Province, Gongliu City, Mohuer County, 15.VI.2011, 1325 m altitude, <named-content xmlns:xlink="http://www.w3.org/1999/xlink" content-type="dwc:verbatimCoordinates" xlink:type="simple"><named-content content-type="geo-json" specific-use="{&#34;type&#34;:&#34;Point&#34;,&#34;coordinates&#34;:[82.754444,43.223611]}" id="NCID0E33AE" xlink:type="simple">43°13'25"N, 82°45'16"E</named-content></named-content>, Tang YanLong, Wang ZhiYong &amp; Yang ZhongQi leg., 8.VII.2011, hatched out from a mature larvae of <italic><tp:taxon-name><tp:taxon-name-part taxon-name-part-type="genus" reg="Agrilus">A.</tp:taxon-name-part> <tp:taxon-name-part taxon-name-part-type="species" reg="mali">mali</tp:taxon-name-part></tp:taxon-name></italic>.</p></tp:treatment-sec><tp:treatment-sec sec-type="host" id="SECID0EM4AE"><title>Hosts.</title><p>Larva of <italic><tp:taxon-name><tp:taxon-name-part taxon-name-part-type="genus" reg="Agrilus">Agrilus</tp:taxon-name-part> <tp:taxon-name-part taxon-name-part-type="species" reg="mali">mali</tp:taxon-name-part></tp:taxon-name></italic> (<bold>new record</bold>) (<tp:taxon-name><tp:taxon-name-part taxon-name-part-type="family">Buprestidae</tp:taxon-name-part></tp:taxon-name>). <italic><tp:taxon-name><tp:taxon-name-part taxon-name-part-type="genus" reg="Axinopalpis">Axinopalpis</tp:taxon-name-part> <tp:taxon-name-part taxon-name-part-type="species" reg="gracilis">gracilis</tp:taxon-name-part></tp:taxon-name></italic> Krynicki, <italic><tp:taxon-name><tp:taxon-name-part taxon-name-part-type="genus" reg="Grammoptera">Grammoptera</tp:taxon-name-part> <tp:taxon-name-part taxon-name-part-type="species" reg="ruficornis">ruficornis</tp:taxon-name-part></tp:taxon-name></italic> Fabricius, <italic><tp:taxon-name><tp:taxon-name-part taxon-name-part-type="genus" reg="Molorchus">Molorchus</tp:taxon-name-part> <tp:taxon-name-part taxon-name-part-type="species" reg="kiesenwetteri">kiesenwetteri</tp:taxon-name-part></tp:taxon-name></italic> Mulsant et Rey, <italic><tp:taxon-name><tp:taxon-name-part taxon-name-part-type="genus" reg="Melanophila">M.</tp:taxon-name-part> <tp:taxon-name-part taxon-name-part-type="species" reg="umbellatarum">umbellatarum</tp:taxon-name-part></tp:taxon-name></italic> Schreber, <italic><tp:taxon-name><tp:taxon-name-part taxon-name-part-type="genus" reg="Pogonocherus">Pogonocherus</tp:taxon-name-part> <tp:taxon-name-part taxon-name-part-type="species" reg="decoratus">decoratus</tp:taxon-name-part></tp:taxon-name></italic> Germar, <italic><tp:taxon-name><tp:taxon-name-part taxon-name-part-type="genus" reg="Pogonocherus">P.</tp:taxon-name-part> <tp:taxon-name-part taxon-name-part-type="species" reg="fasciculatus">fasciculatus</tp:taxon-name-part></tp:taxon-name></italic> DeGeer, <italic><tp:taxon-name><tp:taxon-name-part taxon-name-part-type="genus" reg="Pogonocherus">P.</tp:taxon-name-part> <tp:taxon-name-part taxon-name-part-type="species" reg="hispidulus">hispidulus</tp:taxon-name-part></tp:taxon-name></italic> Piller, <italic><tp:taxon-name><tp:taxon-name-part taxon-name-part-type="genus" reg="Pogonocherus">P.</tp:taxon-name-part> <tp:taxon-name-part taxon-name-part-type="species" reg="hispidus">hispidus</tp:taxon-name-part></tp:taxon-name></italic> (Linnaeus), <italic><tp:taxon-name><tp:taxon-name-part taxon-name-part-type="genus" reg="Tetrops">Tetrops</tp:taxon-name-part> <tp:taxon-name-part taxon-name-part-type="species" reg="praeustus">praeustus</tp:taxon-name-part></tp:taxon-name></italic> (Linnaeus) (<tp:taxon-name><tp:taxon-name-part taxon-name-part-type="family">Cerambycidae</tp:taxon-name-part></tp:taxon-name>); <italic><tp:taxon-name><tp:taxon-name-part taxon-name-part-type="genus" reg="Agrilus">Agrilus</tp:taxon-name-part> <tp:taxon-name-part taxon-name-part-type="species" reg="convexicollis">convexicollis</tp:taxon-name-part></tp:taxon-name></italic> Redtenbacher, <italic><tp:taxon-name><tp:taxon-name-part taxon-name-part-type="genus" reg="Atanycolus">A.</tp:taxon-name-part> <tp:taxon-name-part taxon-name-part-type="species" reg="cuprescens">cuprescens</tp:taxon-name-part></tp:taxon-name></italic> Menetries, <italic><tp:taxon-name><tp:taxon-name-part taxon-name-part-type="genus" reg="Atanycolus">A.</tp:taxon-name-part> <tp:taxon-name-part taxon-name-part-type="species" reg="mendax">mendax</tp:taxon-name-part></tp:taxon-name></italic> Mannerheim <italic><tp:taxon-name><tp:taxon-name-part taxon-name-part-type="genus" reg="Agrilus">A.</tp:taxon-name-part> <tp:taxon-name-part taxon-name-part-type="species" reg="viridis">viridis</tp:taxon-name-part></tp:taxon-name></italic> (Linnaeus) <italic><tp:taxon-name><tp:taxon-name-part taxon-name-part-type="genus" reg="Anthaxia">Anthaxia</tp:taxon-name-part> <tp:taxon-name-part taxon-name-part-type="species" reg="tuerki">tuerki</tp:taxon-name-part></tp:taxon-name></italic> Scopoli (<tp:taxon-name><tp:taxon-name-part taxon-name-part-type="family">Buprestidae</tp:taxon-name-part></tp:taxon-name>); <italic><tp:taxon-name><tp:taxon-name-part taxon-name-part-type="genus" reg="Magdalis">Magdalis</tp:taxon-name-part> <tp:taxon-name-part taxon-name-part-type="species" reg="armigera">armigera</tp:taxon-name-part></tp:taxon-name></italic> Geoffroy, <italic><tp:taxon-name><tp:taxon-name-part taxon-name-part-type="genus" reg="Melanophila">M.</tp:taxon-name-part> <tp:taxon-name-part taxon-name-part-type="species" reg="ruficornis">ruficornis</tp:taxon-name-part></tp:taxon-name></italic> (Linnaeus), <italic><tp:taxon-name><tp:taxon-name-part taxon-name-part-type="genus" reg="Pityogenes">Pityogenes</tp:taxon-name-part> <tp:taxon-name-part taxon-name-part-type="species" reg="bidentatus">bidentatus</tp:taxon-name-part></tp:taxon-name></italic> (Herbst) (<tp:taxon-name><tp:taxon-name-part taxon-name-part-type="family">Curculionidae</tp:taxon-name-part></tp:taxon-name>).</p></tp:treatment-sec><tp:treatment-sec sec-type="distribution" id="SECID0EPEAG"><title>Distribution.</title><p>China (Xinjiang, Heilongjiang, Jilin, Gansu); Bulgaria; France; Germany; Hungary; Italy; Japan; Kazakhstan; Korea; Lithuania; Moldova; Mongolia; Poland; Russia; Slovakia; Sweden; Switzerland; United Kingdom.</p></tp:treatment-sec><tp:treatment-sec sec-type="remarks" id="SECID0EUEAG"><title>Remarks.</title><p>According to the detailed redescription of Japanese specimens (Belokobylskij et Maeto, 2009) and the key to this genus for China (<xref ref-type="bibr" rid="B6">Belokobylskij et al. 2012</xref>), our specimens from Xinjiang are quite the same, although there are still some tiny differences present, e.g., hind femur much stronger, 2.8 times as long as the maximum width in lateral view (vs. hind femur 2.9–3.2 times longer than wide in Japan); female body colour is stable reddish brown and male body is totally black (vs. reddish brown to almost black in Japan); extend of sculpture of third tergite varies from 1/4 to 1/2 basally, but semi-circular striation is always present, which is the main character to separate it from <italic><tp:taxon-name><tp:taxon-name-part taxon-name-part-type="genus" reg="Doryctes">D.</tp:taxon-name-part> <tp:taxon-name-part taxon-name-part-type="species" reg="striatellus">striatellus</tp:taxon-name-part></tp:taxon-name></italic> (Belokobylskij et Maeto 2009). After extensive comparison, we consider the differences to be intra-specific variation of <italic><tp:taxon-name><tp:taxon-name-part taxon-name-part-type="genus" reg="Doryctes">D.</tp:taxon-name-part> <tp:taxon-name-part taxon-name-part-type="species" reg="undulatus">undulatus</tp:taxon-name-part></tp:taxon-name></italic>. <italic><tp:taxon-name><tp:taxon-name-part taxon-name-part-type="genus" reg="Agrilus">Agrilus</tp:taxon-name-part> <tp:taxon-name-part taxon-name-part-type="species" reg="mali">mali</tp:taxon-name-part></tp:taxon-name></italic> is newly reported as host of <italic><tp:taxon-name><tp:taxon-name-part taxon-name-part-type="genus" reg="Doryctes">D.</tp:taxon-name-part> <tp:taxon-name-part taxon-name-part-type="species" reg="undulatus">undulatus</tp:taxon-name-part></tp:taxon-name></italic>. On average, a host larva is parasitised by two larvae of <italic><tp:taxon-name><tp:taxon-name-part taxon-name-part-type="genus" reg="Doryctes">D.</tp:taxon-name-part> <tp:taxon-name-part taxon-name-part-type="species" reg="undulates">undulates</tp:taxon-name-part></tp:taxon-name></italic> as ectoparasitoid (Figure <xref ref-type="fig" rid="F3">3C, D, E, F</xref>).</p><fig id="F6" position="float" orientation="portrait"><object-id xmlns:xlink="http://www.w3.org/1999/xlink" content-type="doi" xlink:type="simple">10.3897/zookeys.867.36170.figure6</object-id><object-id xmlns:xlink="http://www.w3.org/1999/xlink" content-type="arpha" xlink:type="simple">0a56a813-2fd0-5bd0-a17c-d822a54f8f2b</object-id><label>Figure 6.</label><caption><p><italic><tp:taxon-name><tp:taxon-name-part taxon-name-part-type="genus" reg="Doryctes">Doryctes</tp:taxon-name-part> <tp:taxon-name-part taxon-name-part-type="species" reg="undulatus">undulatus</tp:taxon-name-part></tp:taxon-name></italic> ♀ <bold>A</bold> Habitus, dorsal view <bold>B</bold> Head, frontal view <bold>C</bold> Head, lateral view <bold>D</bold> Head and mesosoma, dorsal view <bold>E</bold> Metasoma, dorsal view.</p></caption><graphic xmlns:xlink="http://www.w3.org/1999/xlink" xlink:href="zookeys-867-097-g006.jpg" position="float" orientation="portrait" xlink:type="simple" id="oo_321764.jpg"><uri content-type="original_file" xlink:type="simple">https://binary.pensoft.net/fig/321764</uri></graphic></fig><fig id="F7" position="float" orientation="portrait"><object-id xmlns:xlink="http://www.w3.org/1999/xlink" content-type="doi" xlink:type="simple">10.3897/zookeys.867.36170.figure7</object-id><object-id xmlns:xlink="http://www.w3.org/1999/xlink" content-type="arpha" xlink:type="simple">38a5ba4e-2a82-56f5-bba6-3e63be24d84b</object-id><label>Figure 7.</label><caption><p><italic><tp:taxon-name><tp:taxon-name-part taxon-name-part-type="genus" reg="Doryctes">Doryctes</tp:taxon-name-part> <tp:taxon-name-part taxon-name-part-type="species" reg="undulatus">undulatus</tp:taxon-name-part></tp:taxon-name></italic> ♀ <bold>A</bold> Forewing <bold>B</bold> Hind wing.</p></caption><graphic xmlns:xlink="http://www.w3.org/1999/xlink" xlink:href="zookeys-867-097-g007.jpg" position="float" orientation="portrait" xlink:type="simple" id="oo_321765.jpg"><uri content-type="original_file" xlink:type="simple">https://binary.pensoft.net/fig/321765</uri></graphic></fig><fig id="F8" position="float" orientation="portrait"><object-id xmlns:xlink="http://www.w3.org/1999/xlink" content-type="doi" xlink:type="simple">10.3897/zookeys.867.36170.figure8</object-id><object-id xmlns:xlink="http://www.w3.org/1999/xlink" content-type="arpha" xlink:type="simple">5381f0fd-0e07-5df3-93b2-57f4e78bc037</object-id><label>Figure 8.</label><caption><p><italic><tp:taxon-name><tp:taxon-name-part taxon-name-part-type="genus" reg="Doryctes">Doryctes</tp:taxon-name-part> <tp:taxon-name-part taxon-name-part-type="species" reg="undulatus">undulatus</tp:taxon-name-part></tp:taxon-name></italic> ♂ <bold>A</bold> Habitus, lateral view <bold>B</bold> Head, frontal view <bold>C</bold> Head and mesosoma, dorsal view <bold>D</bold> Metasoma, dorsal view <bold>E</bold> Left fore leg.</p></caption><graphic xmlns:xlink="http://www.w3.org/1999/xlink" xlink:href="zookeys-867-097-g008.jpg" position="float" orientation="portrait" xlink:type="simple" id="oo_321767.jpg"><uri content-type="original_file" xlink:type="simple">https://binary.pensoft.net/fig/321767</uri></graphic></fig></tp:treatment-sec><tp:treatment-sec><!--Section generated to contain objects referenced in tp:taxon-treatment.--><fig id="F3" position="float" orientation="portrait"><object-id xmlns:xlink="http://www.w3.org/1999/xlink" content-type="doi" xlink:type="simple">10.3897/zookeys.867.36170.figure3</object-id><object-id xmlns:xlink="http://www.w3.org/1999/xlink" content-type="arpha" xlink:type="simple">1cba9c35-08f6-569a-a4f6-86a0308daf7c</object-id><label>Figure 3.</label><caption><p><bold>A</bold> Larva of <italic><tp:taxon-name><tp:taxon-name-part taxon-name-part-type="genus" reg="Atanycolus">Atanycolus</tp:taxon-name-part> <tp:taxon-name-part taxon-name-part-type="species" reg="ivanowi">ivanowi</tp:taxon-name-part></tp:taxon-name></italic> on larva of <italic><tp:taxon-name><tp:taxon-name-part taxon-name-part-type="genus" reg="Agrilus">A.</tp:taxon-name-part> <tp:taxon-name-part taxon-name-part-type="species" reg="mali">mali</tp:taxon-name-part></tp:taxon-name></italic><bold>B</bold> Cocoons of <italic><tp:taxon-name><tp:taxon-name-part taxon-name-part-type="genus" reg="Atanycolus">Atanycolus</tp:taxon-name-part> <tp:taxon-name-part taxon-name-part-type="species" reg="ivanowi">ivanowi</tp:taxon-name-part></tp:taxon-name></italic><bold>C</bold> Third instar larvae of <italic><tp:taxon-name><tp:taxon-name-part taxon-name-part-type="genus" reg="Doryctes">Doryctes</tp:taxon-name-part> <tp:taxon-name-part taxon-name-part-type="species" reg="undulatus">undulatus</tp:taxon-name-part></tp:taxon-name></italic><bold>D</bold> Fourth instar larvae of <italic><tp:taxon-name><tp:taxon-name-part taxon-name-part-type="genus" reg="Doryctes">Doryctes</tp:taxon-name-part> <tp:taxon-name-part taxon-name-part-type="species" reg="undulatus">undulatus</tp:taxon-name-part></tp:taxon-name></italic><bold>E</bold> Empty cocoons of <italic><tp:taxon-name><tp:taxon-name-part taxon-name-part-type="genus" reg="Doryctes">Doryctes</tp:taxon-name-part> <tp:taxon-name-part taxon-name-part-type="species" reg="undulatus">undulatus</tp:taxon-name-part></tp:taxon-name></italic><bold>F</bold> Emergence hole of <italic><tp:taxon-name><tp:taxon-name-part taxon-name-part-type="genus" reg="Doryctes">Doryctes</tp:taxon-name-part> <tp:taxon-name-part taxon-name-part-type="species" reg="undulatus">undulatus</tp:taxon-name-part></tp:taxon-name></italic>.</p></caption><graphic xmlns:xlink="http://www.w3.org/1999/xlink" xlink:href="zookeys-867-097-g003.jpg" position="float" orientation="portrait" xlink:type="simple" id="oo_321761.jpg"><uri content-type="original_file" xlink:type="simple">https://binary.pensoft.net/fig/321761</uri></graphic></fig></tp:treatment-sec><ref-list><ref id="B6"><mixed-citation xmlns:xlink="http://www.w3.org/1999/xlink" xlink:type="simple"><person-group><name name-style="western"><surname>Belokobylskij</surname><given-names>SA</given-names></name><name name-style="western"><surname>Tang</surname><given-names>P</given-names></name><name name-style="western"><surname>He</surname><given-names>JH</given-names></name><name name-style="western"><surname>Chen</surname><given-names>XX</given-names></name></person-group> (<year>2012</year>) <article-title>The genus <italic><tp:taxon-name><tp:taxon-name-part taxon-name-part-type="genus">Doryctes</tp:taxon-name-part></tp:taxon-name></italic> Haliday, 1836 (<tp:taxon-name><tp:taxon-name-part taxon-name-part-type="order">Hymenoptera</tp:taxon-name-part></tp:taxon-name>: <tp:taxon-name><tp:taxon-name-part taxon-name-part-type="family">Braconidae</tp:taxon-name-part></tp:taxon-name>, <tp:taxon-name><tp:taxon-name-part taxon-name-part-type="subfamily">Doryctinae</tp:taxon-name-part></tp:taxon-name>) in China.</article-title><source>Zootaxa</source><volume>3226</volume>: <fpage>46</fpage>–<lpage>60</lpage>. <ext-link xlink:type="simple" ext-link-type="doi" xlink:href="10.11646/zootaxa.3226.1.2">https://doi.org/10.11646/zootaxa.3226.1.2</ext-link></mixed-citation></ref></ref-list></tp:taxon-treatment>
