# Supplementary material for: Notes on braconid wasps (Hymenoptera, Braconidae) parasitising on Agrilus mali Matsumura (Coleoptera, Buprestidae) in China
Source: Zookeys. 2019 Jul 30;867:97–121. doi: 10.3897/zookeys.867.36170 (PMC6684524; doi:10.3897/zookeys.867.36170)
Supplement: XML Treatment for Pareucorystes varinervis [file zookeys.867.36170-treatment3.xml]

<!DOCTYPE tp:taxon-treatment
  PUBLIC "-//TaxonX//DTD Taxonomic Treatment Publishing DTD v0 20100105//EN" "tax-treatment-NSO.dtd">
<tp:taxon-treatment xmlns:tp="http://www.plazi.org/taxpub"><tp:treatment-meta><kwd-group><label>Taxon classification</label><kwd><named-content xmlns:xlink="http://www.w3.org/1999/xlink" content-type="kingdom">Animalia</named-content></kwd><kwd><named-content xmlns:xlink="http://www.w3.org/1999/xlink" content-type="order">Hymenoptera</named-content></kwd><kwd><named-content xmlns:xlink="http://www.w3.org/1999/xlink" content-type="family">Braconidae</named-content></kwd></kwd-group><mixed-citation publication-type="journal"><person-group><name><surname>Cao</surname><given-names>Liang Ming</given-names></name><name><surname>Zhang</surname><given-names>Yan Long</given-names></name><name><surname>van Achterberg</surname><given-names>Cornelis</given-names></name><name><surname>Wang</surname><given-names>Zhi Yong</given-names></name><name><surname>Wang</surname><given-names>Xiao Yi</given-names></name><name><surname>Zhao</surname><given-names>Wen Xia</given-names></name><name><surname>Yang</surname><given-names>Zhong Qi</given-names></name></person-group><article-title>Notes on braconid wasps (<tp:taxon-name><tp:taxon-name-part taxon-name-part-type="order">Hymenoptera</tp:taxon-name-part></tp:taxon-name>, <tp:taxon-name><tp:taxon-name-part taxon-name-part-type="family">Braconidae</tp:taxon-name-part></tp:taxon-name>) parasitising on <italic><tp:taxon-name><tp:taxon-name-part taxon-name-part-type="genus" reg="Agrilus">Agrilus</tp:taxon-name-part> <tp:taxon-name-part taxon-name-part-type="species" reg="mali">mali</tp:taxon-name-part></tp:taxon-name></italic> Matsumura (<tp:taxon-name><tp:taxon-name-part taxon-name-part-type="order">Coleoptera</tp:taxon-name-part></tp:taxon-name>, <tp:taxon-name><tp:taxon-name-part taxon-name-part-type="family">Buprestidae</tp:taxon-name-part></tp:taxon-name>) in China</article-title><source>Zookeys</source><day>30</day><month>7</month><year>2019</year><volume>867</volume><fpage>97</fpage><lpage>121</lpage><pub-id pub-id-type="doi">10.3897/zookeys.867.36170</pub-id></mixed-citation></tp:treatment-meta><tp:nomenclature><tp:taxon-name>
              <object-id xmlns:xlink="http://www.w3.org/1999/xlink" content-type="arpha" xlink:type="simple">d6283b4a-d3fa-5afa-80dd-e364e9caf108</object-id>
              <tp:taxon-name-part taxon-name-part-type="genus" reg="Pareucorystes">Pareucorystes</tp:taxon-name-part>
              <tp:taxon-name-part taxon-name-part-type="species" reg="varinervis">varinervis</tp:taxon-name-part>
            </tp:taxon-name><tp:taxon-authority>Tobias, 1961 (new record for China)</tp:taxon-authority><xref ref-type="fig" rid="F9">Figures 9</xref><xref ref-type="fig" rid="F10">, 10</xref><tp:nomenclature-citation-list><tp:nomenclature-citation><tp:taxon-name>
                  <tp:taxon-name-part taxon-name-part-type="genus" reg="Pareucorystes">Pareucorystes</tp:taxon-name-part>
                  <tp:taxon-name-part taxon-name-part-type="species" reg="varinervis">varinervis</tp:taxon-name-part>
                </tp:taxon-name><comment>Tobias, 1961: 529.</comment></tp:nomenclature-citation><tp:nomenclature-citation><tp:taxon-name>
                  <tp:taxon-name-part taxon-name-part-type="genus" reg="Pareucorystes">Pareucorystes</tp:taxon-name-part>
                  <tp:taxon-name-part taxon-name-part-type="species" reg="depressus">depressus</tp:taxon-name-part>
                </tp:taxon-name><comment>Fischer, 1966: 323.</comment></tp:nomenclature-citation></tp:nomenclature-citation-list></tp:nomenclature><tp:treatment-sec sec-type="material" id="SECID0E5LAG"><title>Material examined.</title><p>10♀, 1♂, China, Qinghai Province, Hualong County, 17.VI.2008, <named-content xmlns:xlink="http://www.w3.org/1999/xlink" content-type="dwc:verbatimCoordinates" xlink:type="simple"><named-content content-type="geo-json" specific-use="{&#34;type&#34;:&#34;Point&#34;,&#34;coordinates&#34;:[102.261944,36.095000]}" id="NCID0EHMAG" xlink:type="simple">36°05'42"N, 102°15'43"E</named-content></named-content>, Yang ZhongQi leg.</p></tp:treatment-sec><tp:treatment-sec sec-type="host" id="SECID0EMMAG"><title>Host.</title><p>Larva of <italic><tp:taxon-name><tp:taxon-name-part taxon-name-part-type="genus" reg="Agrilus">Agrilus</tp:taxon-name-part> <tp:taxon-name-part taxon-name-part-type="species" reg="mali">mali</tp:taxon-name-part></tp:taxon-name></italic> (<bold>new record</bold>) (<tp:taxon-name><tp:taxon-name-part taxon-name-part-type="family">Buprestidae</tp:taxon-name-part></tp:taxon-name>). <italic><tp:taxon-name><tp:taxon-name-part taxon-name-part-type="genus" reg="Agrilus">Agrilus</tp:taxon-name-part> <tp:taxon-name-part taxon-name-part-type="species" reg="angustulus">angustulus</tp:taxon-name-part></tp:taxon-name></italic> Illiger, <italic><tp:taxon-name><tp:taxon-name-part taxon-name-part-type="genus" reg="Atanycolus">A.</tp:taxon-name-part> <tp:taxon-name-part taxon-name-part-type="species" reg="auricollis">auricollis</tp:taxon-name-part></tp:taxon-name></italic> Kiesenwetter, <italic><tp:taxon-name><tp:taxon-name-part taxon-name-part-type="genus" reg="Agrilus">A.</tp:taxon-name-part> <tp:taxon-name-part taxon-name-part-type="species" reg="convexicollis">convexicollis</tp:taxon-name-part></tp:taxon-name></italic> Redtenbacher, <italic><tp:taxon-name><tp:taxon-name-part taxon-name-part-type="genus" reg="Atanycolus">A.</tp:taxon-name-part> <tp:taxon-name-part taxon-name-part-type="species" reg="laticornis">laticornis</tp:taxon-name-part></tp:taxon-name></italic> Illiger, <italic><tp:taxon-name><tp:taxon-name-part taxon-name-part-type="genus" reg="Atanycolus">A.</tp:taxon-name-part> <tp:taxon-name-part taxon-name-part-type="species" reg="sulcicollis">sulcicollis</tp:taxon-name-part></tp:taxon-name></italic> Lacordaire, <italic><tp:taxon-name><tp:taxon-name-part taxon-name-part-type="genus" reg="Agrilus">A.</tp:taxon-name-part> <tp:taxon-name-part taxon-name-part-type="species" reg="viridis">viridis</tp:taxon-name-part></tp:taxon-name></italic> (Linnaeus) (<tp:taxon-name><tp:taxon-name-part taxon-name-part-type="family">Buprestidae</tp:taxon-name-part></tp:taxon-name>); <italic><tp:taxon-name><tp:taxon-name-part taxon-name-part-type="genus" reg="Tetrops">Tetrops</tp:taxon-name-part> <tp:taxon-name-part taxon-name-part-type="species" reg="praeustus">praeustus</tp:taxon-name-part></tp:taxon-name></italic> (Linnaeus) (<tp:taxon-name><tp:taxon-name-part taxon-name-part-type="family">Cerambycidae</tp:taxon-name-part></tp:taxon-name>).</p></tp:treatment-sec><tp:treatment-sec sec-type="distribution" id="SECID0E2PAG"><title>Distribution.</title><p>China (Qinghai); Azerbaijan; Bulgaria; Canary Islands; Czechoslovakia; France; Hungary; Italy; Kazakhstan; Russia; Slovakia; Ukraine.</p></tp:treatment-sec><tp:treatment-sec sec-type="remarks" id="SECID0EAQAG"><title>Remarks.</title><p>This species is mainly specialised on <italic><tp:taxon-name><tp:taxon-name-part taxon-name-part-type="genus" reg="Agrilus">Agrilus</tp:taxon-name-part></tp:taxon-name></italic> species; if the population density could be enlarged, it would be a potential biological control agent. The species is also a new to the Chinese fauna, and a new parasitoid of <italic><tp:taxon-name><tp:taxon-name-part taxon-name-part-type="genus" reg="Agrilus">A.</tp:taxon-name-part> <tp:taxon-name-part taxon-name-part-type="species" reg="mali">mali</tp:taxon-name-part></tp:taxon-name></italic>.</p><fig id="F9" position="float" orientation="portrait"><object-id xmlns:xlink="http://www.w3.org/1999/xlink" content-type="doi" xlink:type="simple">10.3897/zookeys.867.36170.figure9</object-id><object-id xmlns:xlink="http://www.w3.org/1999/xlink" content-type="arpha" xlink:type="simple">212c85fe-cbd3-5ae1-b0e9-76201ef43dd8</object-id><label>Figure 9.</label><caption><p><italic><tp:taxon-name><tp:taxon-name-part taxon-name-part-type="genus" reg="Pareucorystes">Pareucorystes</tp:taxon-name-part> <tp:taxon-name-part taxon-name-part-type="species" reg="varinervis">varinervis</tp:taxon-name-part></tp:taxon-name></italic> ♀ <bold>A</bold> Habitus, dorsal view <bold>B</bold> Head, anterior view <bold>C</bold> Head, lateral view <bold>D</bold> Head and mesosoma, dorsal view <bold>E</bold> Metasoma, dorsal view.</p></caption><graphic xmlns:xlink="http://www.w3.org/1999/xlink" xlink:href="zookeys-867-097-g009.jpg" position="float" orientation="portrait" xlink:type="simple" id="oo_321768.jpg"><uri content-type="original_file" xlink:type="simple">https://binary.pensoft.net/fig/321768</uri></graphic></fig><fig id="F10" position="float" orientation="portrait"><object-id xmlns:xlink="http://www.w3.org/1999/xlink" content-type="doi" xlink:type="simple">10.3897/zookeys.867.36170.figure10</object-id><object-id xmlns:xlink="http://www.w3.org/1999/xlink" content-type="arpha" xlink:type="simple">fc8c4c17-fea0-51c6-8208-6d7c194935ff</object-id><label>Figure 10.</label><caption><p><italic><tp:taxon-name><tp:taxon-name-part taxon-name-part-type="genus" reg="Pareucorystes">Pareucorystes</tp:taxon-name-part> <tp:taxon-name-part taxon-name-part-type="species" reg="varinervis">varinervis</tp:taxon-name-part></tp:taxon-name></italic> ♂ <bold>A</bold> Forewing <bold>B</bold> Hind wing.</p></caption><graphic xmlns:xlink="http://www.w3.org/1999/xlink" xlink:href="zookeys-867-097-g010.jpg" position="float" orientation="portrait" xlink:type="simple" id="oo_321769.jpg"><uri content-type="original_file" xlink:type="simple">https://binary.pensoft.net/fig/321769</uri></graphic></fig></tp:treatment-sec></tp:taxon-treatment>
