# Supplementary material for: Notes on braconid wasps (Hymenoptera, Braconidae) parasitising on Agrilus mali Matsumura (Coleoptera, Buprestidae) in China
Source: Zookeys. 2019 Jul 30;867:97–121. doi: 10.3897/zookeys.867.36170 (PMC6684524; doi:10.3897/zookeys.867.36170)
Supplement: XML Treatment for Polystenus rugosus [file zookeys.867.36170-treatment4.xml]

<!DOCTYPE tp:taxon-treatment
  PUBLIC "-//TaxonX//DTD Taxonomic Treatment Publishing DTD v0 20100105//EN" "tax-treatment-NSO.dtd">
<tp:taxon-treatment xmlns:tp="http://www.plazi.org/taxpub"><tp:treatment-meta><kwd-group><label>Taxon classification</label><kwd><named-content xmlns:xlink="http://www.w3.org/1999/xlink" content-type="kingdom">Animalia</named-content></kwd><kwd><named-content xmlns:xlink="http://www.w3.org/1999/xlink" content-type="order">Hymenoptera</named-content></kwd><kwd><named-content xmlns:xlink="http://www.w3.org/1999/xlink" content-type="family">Braconidae</named-content></kwd></kwd-group><mixed-citation publication-type="journal"><person-group><name><surname>Cao</surname><given-names>Liang Ming</given-names></name><name><surname>Zhang</surname><given-names>Yan Long</given-names></name><name><surname>van Achterberg</surname><given-names>Cornelis</given-names></name><name><surname>Wang</surname><given-names>Zhi Yong</given-names></name><name><surname>Wang</surname><given-names>Xiao Yi</given-names></name><name><surname>Zhao</surname><given-names>Wen Xia</given-names></name><name><surname>Yang</surname><given-names>Zhong Qi</given-names></name></person-group><article-title>Notes on braconid wasps (<tp:taxon-name><tp:taxon-name-part taxon-name-part-type="order">Hymenoptera</tp:taxon-name-part></tp:taxon-name>, <tp:taxon-name><tp:taxon-name-part taxon-name-part-type="family">Braconidae</tp:taxon-name-part></tp:taxon-name>) parasitising on <italic><tp:taxon-name><tp:taxon-name-part taxon-name-part-type="genus" reg="Agrilus">Agrilus</tp:taxon-name-part> <tp:taxon-name-part taxon-name-part-type="species" reg="mali">mali</tp:taxon-name-part></tp:taxon-name></italic> Matsumura (<tp:taxon-name><tp:taxon-name-part taxon-name-part-type="order">Coleoptera</tp:taxon-name-part></tp:taxon-name>, <tp:taxon-name><tp:taxon-name-part taxon-name-part-type="family">Buprestidae</tp:taxon-name-part></tp:taxon-name>) in China</article-title><source>Zookeys</source><day>30</day><month>7</month><year>2019</year><volume>867</volume><fpage>97</fpage><lpage>121</lpage><pub-id pub-id-type="doi">10.3897/zookeys.867.36170</pub-id></mixed-citation></tp:treatment-meta><tp:nomenclature><tp:taxon-name>
              <object-id xmlns:xlink="http://www.w3.org/1999/xlink" content-type="arpha" xlink:type="simple">be3b17ae-fd02-5943-ad80-8338b1096187</object-id>
              <tp:taxon-name-part taxon-name-part-type="genus" reg="Polystenus">Polystenus</tp:taxon-name-part>
              <tp:taxon-name-part taxon-name-part-type="species" reg="rugosus">rugosus</tp:taxon-name-part>
            </tp:taxon-name><tp:taxon-authority>Foerster, 1863</tp:taxon-authority><xref ref-type="fig" rid="F11">Figures 11</xref><xref ref-type="fig" rid="F12">, 12</xref><tp:nomenclature-citation-list><tp:nomenclature-citation><tp:taxon-name>
                  <tp:taxon-name-part taxon-name-part-type="genus" reg="Polystenus">Polystenus</tp:taxon-name-part>
                  <tp:taxon-name-part taxon-name-part-type="species" reg="rugosus">rugosus</tp:taxon-name-part>
                </tp:taxon-name><comment>Foerster, 1863: 237; Shenefelt et Marsh, 1976: 1361; Papp, 1984: 182; Belokobylskij et Tobias, 1986: 34; Belokobylskij, 1998: 74; Belokobylskij et Maeto, 2009: 409; <xref ref-type="bibr" rid="B24">Tang et al., 2014</xref>: 6.</comment></tp:nomenclature-citation><tp:nomenclature-citation><tp:taxon-name>
                  <tp:taxon-name-part taxon-name-part-type="genus" reg="Corystes">Corystes</tp:taxon-name-part>
                  <tp:taxon-name-part taxon-name-part-type="species" reg="aciculatus">aciculatus</tp:taxon-name-part>
                </tp:taxon-name><comment>Reinhard, 1865: 259.</comment></tp:nomenclature-citation><tp:nomenclature-citation><tp:taxon-name>
                  <tp:taxon-name-part taxon-name-part-type="genus" reg="Eucorystes">Eucorystes</tp:taxon-name-part>
                  <tp:taxon-name-part taxon-name-part-type="species" reg="aciculatus">aciculatus</tp:taxon-name-part>
                </tp:taxon-name><comment>Marshall, 1888: 204.</comment></tp:nomenclature-citation><tp:nomenclature-citation><tp:taxon-name>
                  <tp:taxon-name-part taxon-name-part-type="genus" reg="Eucorystoides">Eucorystoides</tp:taxon-name-part>
                  <tp:taxon-name-part taxon-name-part-type="species" reg="aciculatus">aciculatus</tp:taxon-name-part>
                </tp:taxon-name><comment>Ashmead, 1900: 368; Shenefelt et Marsh, 1976: 1354; Papp, 1984: 182.</comment></tp:nomenclature-citation></tp:nomenclature-citation-list></tp:nomenclature><tp:treatment-sec sec-type="material" id="SECID0E1VAG"><title>Material examined.</title><p>1♀, China, Shaanxi Province, Yijun County, 29.VII.2006, <named-content xmlns:xlink="http://www.w3.org/1999/xlink" content-type="dwc:verbatimCoordinates" xlink:type="simple"><named-content content-type="geo-json" specific-use="{&#34;type&#34;:&#34;Point&#34;,&#34;coordinates&#34;:[109.111389,35.398889]}" id="NCID0EDWAG" xlink:type="simple">35°23'56"N, 109°06'41"E</named-content></named-content>, Yang ZhongQi leg, 28.VII.2006, hatched out from a mature larva of <italic><tp:taxon-name><tp:taxon-name-part taxon-name-part-type="genus" reg="Agrilus">A.</tp:taxon-name-part> <tp:taxon-name-part taxon-name-part-type="species" reg="mali">mali</tp:taxon-name-part></tp:taxon-name></italic>. 1♂, China, Xinjiang Province, Gongliu City, Mohuer County, 26.VI.2006, 1325 m altitude, <named-content xmlns:xlink="http://www.w3.org/1999/xlink" content-type="dwc:verbatimCoordinates" xlink:type="simple"><named-content content-type="geo-json" specific-use="{&#34;type&#34;:&#34;Point&#34;,&#34;coordinates&#34;:[82.754444,43.223611]}" id="NCID0EWWAG" xlink:type="simple">43°13'25"N, 82°45'16"E</named-content></named-content>, Yang ZhongQi leg, 13.VII.2006, hatched out from a mature larvae of <italic><tp:taxon-name><tp:taxon-name-part taxon-name-part-type="genus" reg="Agrilus">A.</tp:taxon-name-part> <tp:taxon-name-part taxon-name-part-type="species" reg="mali">mali</tp:taxon-name-part></tp:taxon-name></italic>.</p></tp:treatment-sec><tp:treatment-sec sec-type="host" id="SECID0EGXAG"><title>Hosts.</title><p>Larva of <italic><tp:taxon-name><tp:taxon-name-part taxon-name-part-type="genus" reg="Agrilus">Agrilus</tp:taxon-name-part> <tp:taxon-name-part taxon-name-part-type="species" reg="mali">mali</tp:taxon-name-part></tp:taxon-name></italic> (<bold>new record</bold>) (<tp:taxon-name><tp:taxon-name-part taxon-name-part-type="family">Buprestidae</tp:taxon-name-part></tp:taxon-name>). <italic><tp:taxon-name><tp:taxon-name-part taxon-name-part-type="genus" reg="Agrilus">Agrilus</tp:taxon-name-part> <tp:taxon-name-part taxon-name-part-type="species" reg="angustulus">angustulus</tp:taxon-name-part></tp:taxon-name></italic> Illiger, <italic><tp:taxon-name><tp:taxon-name-part taxon-name-part-type="genus" reg="Atanycolus">A.</tp:taxon-name-part> <tp:taxon-name-part taxon-name-part-type="species" reg="auricollis">auricollis</tp:taxon-name-part></tp:taxon-name></italic> Kiesenwetter, <italic><tp:taxon-name><tp:taxon-name-part taxon-name-part-type="genus" reg="Atanycolus">A.</tp:taxon-name-part> <tp:taxon-name-part taxon-name-part-type="species" reg="sulcicollis">sulcicollis</tp:taxon-name-part></tp:taxon-name></italic> Lacordaire, <italic><tp:taxon-name><tp:taxon-name-part taxon-name-part-type="genus" reg="Agrilus">A.</tp:taxon-name-part> <tp:taxon-name-part taxon-name-part-type="species" reg="viridis">viridis</tp:taxon-name-part></tp:taxon-name></italic> (Linnaeus), <italic><tp:taxon-name><tp:taxon-name-part taxon-name-part-type="genus" reg="Anthaxia">Anthaxia</tp:taxon-name-part> <tp:taxon-name-part taxon-name-part-type="species" reg="manca">manca</tp:taxon-name-part></tp:taxon-name></italic> Linnaeus, <italic><tp:taxon-name><tp:taxon-name-part taxon-name-part-type="genus" reg="Coraebus">Coraebus</tp:taxon-name-part> <tp:taxon-name-part taxon-name-part-type="species" reg="bifasciatus">bifasciatus</tp:taxon-name-part></tp:taxon-name></italic> Olivier (<tp:taxon-name><tp:taxon-name-part taxon-name-part-type="family">Buprestidae</tp:taxon-name-part></tp:taxon-name>); <italic><tp:taxon-name><tp:taxon-name-part taxon-name-part-type="genus" reg="Sinoxylon">Sinoxylon</tp:taxon-name-part> <tp:taxon-name-part taxon-name-part-type="species" reg="sexdentatum">sexdentatum</tp:taxon-name-part></tp:taxon-name></italic> Olivier (<tp:taxon-name><tp:taxon-name-part taxon-name-part-type="family">Bostrichidae</tp:taxon-name-part></tp:taxon-name>).</p></tp:treatment-sec><tp:treatment-sec sec-type="distribution" id="SECID0EV1AG"><title>Distribution.</title><p>China (Xinjiang, Shaanxi, Henan, Zhejiang, Taiwan?), Austria; Czech Republic; Germany; Hungary; Italy; Japan; Kazakhstan; Korea; Liechtenstein; Poland; Russia; Slovakia; Switzerland; Tajikistan; Ukraine.</p></tp:treatment-sec><tp:treatment-sec sec-type="remarks" id="SECID0E11AG"><title>Remarks.</title><p>This species is newly reported for Xinjiang and Shaanxi and <italic><tp:taxon-name><tp:taxon-name-part taxon-name-part-type="genus" reg="Agrilus">A.</tp:taxon-name-part> <tp:taxon-name-part taxon-name-part-type="species" reg="mali">mali</tp:taxon-name-part></tp:taxon-name></italic> is a new host record.</p><fig id="F11" position="float" orientation="portrait"><object-id xmlns:xlink="http://www.w3.org/1999/xlink" content-type="doi" xlink:type="simple">10.3897/zookeys.867.36170.figure11</object-id><object-id xmlns:xlink="http://www.w3.org/1999/xlink" content-type="arpha" xlink:type="simple">7343699f-704d-58a6-99b7-e083ba509dae</object-id><label>Figure 11.</label><caption><p><italic><tp:taxon-name><tp:taxon-name-part taxon-name-part-type="genus" reg="Polystenus">Polystenus</tp:taxon-name-part> <tp:taxon-name-part taxon-name-part-type="species" reg="rugosus">rugosus</tp:taxon-name-part></tp:taxon-name></italic> ♀ <bold>A</bold> Habitus, dorsal view <bold>B</bold> Head, anterior view <bold>C</bold> Head, lateral view <bold>D</bold> Head and mesosoma, dorsal view.</p></caption><graphic xmlns:xlink="http://www.w3.org/1999/xlink" xlink:href="zookeys-867-097-g011.jpg" position="float" orientation="portrait" xlink:type="simple" id="oo_321770.jpg"><uri content-type="original_file" xlink:type="simple">https://binary.pensoft.net/fig/321770</uri></graphic></fig><fig id="F12" position="float" orientation="portrait"><object-id xmlns:xlink="http://www.w3.org/1999/xlink" content-type="doi" xlink:type="simple">10.3897/zookeys.867.36170.figure12</object-id><object-id xmlns:xlink="http://www.w3.org/1999/xlink" content-type="arpha" xlink:type="simple">b406273e-ad16-5229-a441-4597775c11de</object-id><label>Figure 12.</label><caption><p><italic><tp:taxon-name><tp:taxon-name-part taxon-name-part-type="genus" reg="Polystenus">Polystenus</tp:taxon-name-part> <tp:taxon-name-part taxon-name-part-type="species" reg="rugosus">rugosus</tp:taxon-name-part></tp:taxon-name></italic> ♀ <bold>A</bold> Head and mesosoma, lateral view <bold>B</bold> Metasoma, dorsal view <bold>C</bold> Forewing <bold>D</bold> Hind wing.</p></caption><graphic xmlns:xlink="http://www.w3.org/1999/xlink" xlink:href="zookeys-867-097-g012.jpg" position="float" orientation="portrait" xlink:type="simple" id="oo_321771.jpg"><uri content-type="original_file" xlink:type="simple">https://binary.pensoft.net/fig/321771</uri></graphic></fig></tp:treatment-sec><ref-list><ref id="B24"><mixed-citation xmlns:xlink="http://www.w3.org/1999/xlink" xlink:type="simple"><person-group><name name-style="western"><surname>Tang</surname><given-names>P</given-names></name><name name-style="western"><surname>Belokobylskij</surname><given-names>S</given-names></name><name name-style="western"><surname>Chen</surname><given-names>XX</given-names></name></person-group> (<year>2014</year>) <article-title>The genus <italic><tp:taxon-name><tp:taxon-name-part taxon-name-part-type="genus">Polystenus</tp:taxon-name-part></tp:taxon-name></italic> (<tp:taxon-name><tp:taxon-name-part taxon-name-part-type="order">Hymenoptera</tp:taxon-name-part></tp:taxon-name>: <tp:taxon-name><tp:taxon-name-part taxon-name-part-type="family">Braconidae</tp:taxon-name-part></tp:taxon-name>: <tp:taxon-name><tp:taxon-name-part taxon-name-part-type="subfamily">Doryctinae</tp:taxon-name-part></tp:taxon-name>) in China, with descriptions of two new species.</article-title><source>Journal of Insect Science</source><volume>14</volume>(<issue>66</issue>): <fpage>1</fpage>–<lpage>11</lpage>. <ext-link xlink:type="simple" ext-link-type="doi" xlink:href="10.1093/jis/14.1.66">https://doi.org/10.1093/jis/14.1.66</ext-link></mixed-citation></ref></ref-list></tp:taxon-treatment>
