# Supplementary material for: Notes on braconid wasps (Hymenoptera, Braconidae) parasitising on Agrilus mali Matsumura (Coleoptera, Buprestidae) in China
Source: Zookeys. 2019 Jul 30;867:97–121. doi: 10.3897/zookeys.867.36170 (PMC6684524; doi:10.3897/zookeys.867.36170)
Supplement: XML Treatment for Spathius brevicaudis [file zookeys.867.36170-treatment6.xml]

<!DOCTYPE tp:taxon-treatment
  PUBLIC "-//TaxonX//DTD Taxonomic Treatment Publishing DTD v0 20100105//EN" "tax-treatment-NSO.dtd">
<tp:taxon-treatment xmlns:tp="http://www.plazi.org/taxpub"><tp:treatment-meta><kwd-group><label>Taxon classification</label><kwd><named-content xmlns:xlink="http://www.w3.org/1999/xlink" content-type="kingdom">Animalia</named-content></kwd><kwd><named-content xmlns:xlink="http://www.w3.org/1999/xlink" content-type="order">Hymenoptera</named-content></kwd><kwd><named-content xmlns:xlink="http://www.w3.org/1999/xlink" content-type="family">Braconidae</named-content></kwd></kwd-group><mixed-citation publication-type="journal"><person-group><name><surname>Cao</surname><given-names>Liang Ming</given-names></name><name><surname>Zhang</surname><given-names>Yan Long</given-names></name><name><surname>van Achterberg</surname><given-names>Cornelis</given-names></name><name><surname>Wang</surname><given-names>Zhi Yong</given-names></name><name><surname>Wang</surname><given-names>Xiao Yi</given-names></name><name><surname>Zhao</surname><given-names>Wen Xia</given-names></name><name><surname>Yang</surname><given-names>Zhong Qi</given-names></name></person-group><article-title>Notes on braconid wasps (<tp:taxon-name><tp:taxon-name-part taxon-name-part-type="order">Hymenoptera</tp:taxon-name-part></tp:taxon-name>, <tp:taxon-name><tp:taxon-name-part taxon-name-part-type="family">Braconidae</tp:taxon-name-part></tp:taxon-name>) parasitising on <italic><tp:taxon-name><tp:taxon-name-part taxon-name-part-type="genus" reg="Agrilus">Agrilus</tp:taxon-name-part> <tp:taxon-name-part taxon-name-part-type="species" reg="mali">mali</tp:taxon-name-part></tp:taxon-name></italic> Matsumura (<tp:taxon-name><tp:taxon-name-part taxon-name-part-type="order">Coleoptera</tp:taxon-name-part></tp:taxon-name>, <tp:taxon-name><tp:taxon-name-part taxon-name-part-type="family">Buprestidae</tp:taxon-name-part></tp:taxon-name>) in China</article-title><source>Zookeys</source><day>30</day><month>7</month><year>2019</year><volume>867</volume><fpage>97</fpage><lpage>121</lpage><pub-id pub-id-type="doi">10.3897/zookeys.867.36170</pub-id></mixed-citation></tp:treatment-meta><tp:nomenclature><tp:taxon-name>
              <object-id xmlns:xlink="http://www.w3.org/1999/xlink" content-type="arpha" xlink:type="simple">55bc1e16-de72-5bb5-b437-72c6197d491e</object-id>
              <tp:taxon-name-part taxon-name-part-type="genus" reg="Spathius">Spathius</tp:taxon-name-part>
              <tp:taxon-name-part taxon-name-part-type="species" reg="brevicaudis">brevicaudis</tp:taxon-name-part>
            </tp:taxon-name><tp:taxon-authority>Ratzeburg, 1844 (new record in China mainland)</tp:taxon-authority><xref ref-type="fig" rid="F15">Figures 15</xref><xref ref-type="fig" rid="F16">, 16</xref><xref ref-type="fig" rid="F17">, 17</xref><xref ref-type="fig" rid="F18">, 18</xref><tp:nomenclature-citation-list><tp:nomenclature-citation><tp:taxon-name>
                  <tp:taxon-name-part taxon-name-part-type="genus" reg="Spathius">Spathius</tp:taxon-name-part>
                  <tp:taxon-name-part taxon-name-part-type="species" reg="brevicaudis">brevicaudis</tp:taxon-name-part>
                </tp:taxon-name><comment>Ratzeburg, 1844: 49; Nixon, 1943: 202; Belokobylskij, 1996: 188.</comment></tp:nomenclature-citation></tp:nomenclature-citation-list></tp:nomenclature><tp:treatment-sec sec-type="material" id="SECID0ECGBG"><title>Material examined.</title><p>1♀, 1♂, China, Xinjiang Province, Gongliu City, Mohuer County, 26.VI.2006, 1325 m altitude, <named-content xmlns:xlink="http://www.w3.org/1999/xlink" content-type="dwc:verbatimCoordinates" xlink:type="simple"><named-content content-type="geo-json" specific-use="{&#34;type&#34;:&#34;Point&#34;,&#34;coordinates&#34;:[82.754444,43.223611]}" id="NCID0ELGBG" xlink:type="simple">43°13'25"N, 82°45'16"E</named-content></named-content>, Zhang YanLong, Wang ZhiYong &amp; Yang ZhongQi leg., 12.VII.2006, hatched out from mature larvae of <italic><tp:taxon-name><tp:taxon-name-part taxon-name-part-type="genus" reg="Agrilus">A.</tp:taxon-name-part> <tp:taxon-name-part taxon-name-part-type="species" reg="mali">mali</tp:taxon-name-part></tp:taxon-name></italic>.</p></tp:treatment-sec><tp:treatment-sec sec-type="redescription" id="SECID0E2GBG"><title>Redescription.</title><p>Body length, ♀/♂ = 2.9/2.8 mm; forewing length, ♀/♂ = 2.34/2.25 mm.</p></tp:treatment-sec><tp:treatment-sec sec-type="Colour (Female)" id="SECID0EAHBG"><title>Colour (Female).</title><p>Head dark brown, basal half of antenna yellow, its apical half brown; mesoscutal lobes, scutellum dark brown, pronotum brown; metasoma dark brown except first and second metasomal segments, basal portion of third metasomal segment yellow; fore wing partly weakly darkened; legs yellow (Fig. <xref ref-type="fig" rid="F15">15A, B</xref>).</p></tp:treatment-sec><tp:treatment-sec sec-type="Head" id="SECID0EKHBG"><title>Head.</title><p>Median length 0.7 times of its width in dorsal view; vertex broad, surface rough, with low (fine) sculptures and rare white setae (Fig. <xref ref-type="fig" rid="F15">15D</xref>); length between posterior margin of lateral ocellus and occipital carina half of head length in dorsal view; occipital carina median portion concave, reversed V-shaped (Fig. <xref ref-type="fig" rid="F15">15D</xref>); length of eye: length of temple in dorsal view = 4.3: 4; eyes small, slightly protruding bilaterally; OOL: OD: POL = 3: 1: 1.8; ocellar area distinctly differentiated, slightly swollen; width of head 1.1 times of height in front view, distance between eyes 1.3 × height of eye (Fig. <xref ref-type="fig" rid="F15">15C</xref>); face distinctly and irregularly striate, covered with white setae; malar space 0.6 × height of eye; height of clypeus 0.4 × its width, exterior margin of clypeus straight; basally mandible broad, apical portion black, blunt and robust; hypoclypeal depression deeply concave; antenna 28 segmented, scape twice length of first flagellar segment, and twice its maximum width; first flagellar segment 5.3× its maximum width, as long as second flagellar segment; last antennal segment acute apically.</p></tp:treatment-sec><tp:treatment-sec sec-type="Mesosoma" id="SECID0E3HBG"><title>Mesosoma.</title><p>Length of mesosoma 1.9 × its width and 1.6 × its height in lateral view (Fig. <xref ref-type="fig" rid="F16">16A</xref>); pronotal depression with short carinae; mesoscutum distinctly elevated above pronotum (Figs <xref ref-type="fig" rid="F15">15D</xref>, <xref ref-type="fig" rid="F16">16A</xref>). Mesoscutum nearly equilateral triangular, median length 0.9 × its maximum width; median and lateral lobes of mesoscutum with scaly sculpture; notauli and centre of mesoscutum deep and light-coloured with strong carinae (Fig. <xref ref-type="fig" rid="F15">15D</xref>); mesopleuron distinctly striate in upper 1/3 near pronotum and tegula, posterior 2/3 with scaly sculpture, epicnemial carina bent, episternal area taproot-shaped (Fig. <xref ref-type="fig" rid="F16">16A</xref>). Precoxal sulcus broad, length 1.67 × its width, with four longitudinal carinae inside. Scutellum flat and triangular, apical 1/3 of scutellum with scaly sculpture; scutellar sulcus 1/3 of scutellum length, with seven longitudinal carinae and separated small concave depressions; metanotum broad, dorsally concave, laterally with several longitudinal carinae, posterior margin slightly curved; propodeum weakly oblique posteriorly (lateral view), with scaly sculpture, medio-longitudinal carina bifurcates at basal third, posterior half of propodeum with irregular carinae.</p><fig id="F15" position="float" orientation="portrait"><object-id xmlns:xlink="http://www.w3.org/1999/xlink" content-type="doi" xlink:type="simple">10.3897/zookeys.867.36170.figure15</object-id><object-id xmlns:xlink="http://www.w3.org/1999/xlink" content-type="arpha" xlink:type="simple">bae7a40b-62cc-5c66-8608-ac25744bfcde</object-id><label>Figure 15.</label><caption><p><italic><tp:taxon-name><tp:taxon-name-part taxon-name-part-type="genus" reg="Spathius">Spathius</tp:taxon-name-part> <tp:taxon-name-part taxon-name-part-type="species" reg="brevicaudis">brevicaudis</tp:taxon-name-part></tp:taxon-name></italic> ♀ <bold>A</bold> Habitus, dorsal view <bold>B</bold> Habitus, lateral view <bold>C</bold> Head, anterior view <bold>D</bold> Head and mesosoma, dorsal view.</p></caption><graphic xmlns:xlink="http://www.w3.org/1999/xlink" xlink:href="zookeys-867-097-g015.jpg" position="float" orientation="portrait" xlink:type="simple" id="oo_321774.jpg"><uri content-type="original_file" xlink:type="simple">https://binary.pensoft.net/fig/321774</uri></graphic></fig><fig id="F16" position="float" orientation="portrait"><object-id xmlns:xlink="http://www.w3.org/1999/xlink" content-type="doi" xlink:type="simple">10.3897/zookeys.867.36170.figure16</object-id><object-id xmlns:xlink="http://www.w3.org/1999/xlink" content-type="arpha" xlink:type="simple">0840e6e6-c91e-5b15-8385-3ebf2a233cb3</object-id><label>Figure 16.</label><caption><p><italic><tp:taxon-name><tp:taxon-name-part taxon-name-part-type="genus" reg="Spathius">Spathius</tp:taxon-name-part> <tp:taxon-name-part taxon-name-part-type="species" reg="brevicaudis">brevicaudis</tp:taxon-name-part></tp:taxon-name></italic> ♀ <bold>A</bold> Head and mesosoma, lateral view <bold>B</bold> Metasoma, lateral view <bold>C</bold> Fore wing <bold>D</bold> Hind wing.</p></caption><graphic xmlns:xlink="http://www.w3.org/1999/xlink" xlink:href="zookeys-867-097-g016.jpg" position="float" orientation="portrait" xlink:type="simple" id="oo_321775.jpg"><uri content-type="original_file" xlink:type="simple">https://binary.pensoft.net/fig/321775</uri></graphic></fig></tp:treatment-sec><tp:treatment-sec sec-type="Legs" id="SECID0EWKBG"><title>Legs.</title><p>Fore femur 0.8 times as long as fore tibia and 3.75 times as long as its width, fore tibia 8.0 times of its width, outside with a row of spines and apex with comb of spines, ratio of fore tarsal segments I–V = 1.4:0.7:0.5:0.3:0.6; mid femur 0.8 times of mid tibia, ratio of mid tarsal segments I–V = 7:5:4:5:7; hind femur 2.7 times of its width, 0.8 times as long as hind tibia, ratio of hind tarsal segments I–V =1.5:0.8:0.5:0.4:0.8 (Fig. <xref ref-type="fig" rid="F17">17A</xref>).</p></tp:treatment-sec><tp:treatment-sec sec-type="Wings" id="SECID0EALBG"><title>Wings.</title><p>Fore wing with faintly brown along veins in basal half, apical half of fore wing largely subhyaline, its length 3.2 times of width; pterostigma 4.0 times as long as its maximum width; vein 1-R1 1.3 times of pterostigma, vein r originates at middle of pterostigma; vein SR1 8.5 times as long as vein r and straight; vein r nearly 1/4 of vein 2-SR, vein cu-a perpendicular to vein CU1, vein m-cu enters second submarginal cell; meeting point of veins 2-SR, 2-M and 2-SR+M finely sclerotised, veins reduced; vein 1-SR+M straight, vein 1-SR 1/3 length of vein 1-M; vein r-m weakly sclerotised, nearly invisible; veins 3-M and CU1a extending to wing margin (Fig. <xref ref-type="fig" rid="F16">16C</xref>). Length of hind wing 5.0 × its width (Fig. <xref ref-type="fig" rid="F16">16D</xref>).</p></tp:treatment-sec><tp:treatment-sec sec-type="Metasoma" id="SECID0EOLBG"><title>Metasoma.</title><p>First tergite length 1.55 × its maximum apical width in dorsal view, apical 2/3 with regular longitudinal striae, basal 1/3 rugulose; in lateral view first tergite very robust, spiracular tubercles located at basal 1/4, laterally with erect white long setae, apical 1/3 of laterotergites visible; second tergite largely rugulose and with several large round yellow spots; basal 2/3 of third tergite striate-rugulose, apical 1/3 smooth; fourth tergite basally 1/4 with longitudinal rugulosity; fifth and sixth tergites smooth. Length of setose part of the ovipositor sheath 0.7 × length of metasoma, 0.38 × length of fore wing, and 0.3 × length of body (Figs <xref ref-type="fig" rid="F16">16B</xref>, <xref ref-type="fig" rid="F17">17B</xref>).</p></tp:treatment-sec><tp:treatment-sec sec-type="Male" id="SECID0E3LBG"><title>Male.</title><p>Body length 2.8 mm, otherwise similar to female (Figs <xref ref-type="fig" rid="F17">17C</xref>, <xref ref-type="fig" rid="F18">18</xref>), but pigmentation and metasomal sculpture more developed than in female.</p><fig id="F17" position="float" orientation="portrait"><object-id xmlns:xlink="http://www.w3.org/1999/xlink" content-type="doi" xlink:type="simple">10.3897/zookeys.867.36170.figure17</object-id><object-id xmlns:xlink="http://www.w3.org/1999/xlink" content-type="arpha" xlink:type="simple">69ebbce9-39d3-5f81-ab52-c25c797786f0</object-id><label>Figure 17.</label><caption><p><italic><tp:taxon-name><tp:taxon-name-part taxon-name-part-type="genus" reg="Spathius">Spathius</tp:taxon-name-part> <tp:taxon-name-part taxon-name-part-type="species" reg="brevicaudis">brevicaudis</tp:taxon-name-part></tp:taxon-name></italic><bold>A</bold> ♀, Left hind leg, lateral view <bold>B</bold> ♀, metasoma, dorsal view <bold>C</bold> ♂, habitus, dorsal view.</p></caption><graphic xmlns:xlink="http://www.w3.org/1999/xlink" xlink:href="zookeys-867-097-g017.jpg" position="float" orientation="portrait" xlink:type="simple" id="oo_321776.jpg"><uri content-type="original_file" xlink:type="simple">https://binary.pensoft.net/fig/321776</uri></graphic></fig><fig id="F18" position="float" orientation="portrait"><object-id xmlns:xlink="http://www.w3.org/1999/xlink" content-type="doi" xlink:type="simple">10.3897/zookeys.867.36170.figure18</object-id><object-id xmlns:xlink="http://www.w3.org/1999/xlink" content-type="arpha" xlink:type="simple">274efe23-6531-56dd-ac96-05a96e0fe428</object-id><label>Figure 18.</label><caption><p><italic><tp:taxon-name><tp:taxon-name-part taxon-name-part-type="genus" reg="Spathius">Spathius</tp:taxon-name-part> <tp:taxon-name-part taxon-name-part-type="species" reg="brevicaudis">brevicaudis</tp:taxon-name-part></tp:taxon-name></italic> ♂ <bold>A</bold> Head, frontal view <bold>B</bold> Head and mesosoma, lateral view <bold>C</bold> Head and mesosoma, dorsal view <bold>D</bold> Metasoma, dorsal view.</p></caption><graphic xmlns:xlink="http://www.w3.org/1999/xlink" xlink:href="zookeys-867-097-g018.jpg" position="float" orientation="portrait" xlink:type="simple" id="oo_321777.jpg"><uri content-type="original_file" xlink:type="simple">https://binary.pensoft.net/fig/321777</uri></graphic></fig></tp:treatment-sec><tp:treatment-sec sec-type="distribution" id="SECID0EIOBG"><title>Distribution.</title><p>China (Xinjiang, Taiwan); Austria; Azerbaijan; Bulgaria; Czech Republic; Denmark; France; Georgia; Germany; Hungary; Italy; Japan; Kazakhstan; Korea; Moldova; Mongolia; Poland; Romania; Russia; Slovakia; Sweden; Switzerland.</p></tp:treatment-sec><tp:treatment-sec sec-type="host" id="SECID0ENOBG"><title>Host.</title><p>Larva of <italic><tp:taxon-name><tp:taxon-name-part taxon-name-part-type="genus" reg="Agrilus">Agrilus</tp:taxon-name-part> <tp:taxon-name-part taxon-name-part-type="species" reg="mali">mali</tp:taxon-name-part></tp:taxon-name></italic> (<bold>new record</bold>), <italic><tp:taxon-name><tp:taxon-name-part taxon-name-part-type="genus" reg="Agrilus">Agrilus</tp:taxon-name-part> <tp:taxon-name-part taxon-name-part-type="species" reg="viridis">viridis</tp:taxon-name-part></tp:taxon-name></italic> (Linnaeus), <italic><tp:taxon-name><tp:taxon-name-part taxon-name-part-type="genus" reg="Anthaxia">Anthaxia</tp:taxon-name-part> <tp:taxon-name-part taxon-name-part-type="species" reg="manca">manca</tp:taxon-name-part></tp:taxon-name></italic> Linnaeus, <italic><tp:taxon-name><tp:taxon-name-part taxon-name-part-type="genus" reg="Atanycolus">A.</tp:taxon-name-part> <tp:taxon-name-part taxon-name-part-type="species" reg="quadripunctata">quadripunctata</tp:taxon-name-part></tp:taxon-name></italic> (Linnaeus), <italic><tp:taxon-name><tp:taxon-name-part taxon-name-part-type="genus" reg="Bostrichus">Bostrichus</tp:taxon-name-part> <tp:taxon-name-part taxon-name-part-type="species" reg="bidens">bidens</tp:taxon-name-part></tp:taxon-name></italic> Fabricius (<tp:taxon-name><tp:taxon-name-part taxon-name-part-type="family">Buprestidae</tp:taxon-name-part></tp:taxon-name>); <italic><tp:taxon-name><tp:taxon-name-part taxon-name-part-type="genus" reg="Acanthocinus">Acanthocinus</tp:taxon-name-part> <tp:taxon-name-part taxon-name-part-type="species" reg="griseus">griseus</tp:taxon-name-part></tp:taxon-name></italic> (Fabricius), <italic><tp:taxon-name><tp:taxon-name-part taxon-name-part-type="genus" reg="Arhopalus">Arhopalus</tp:taxon-name-part> <tp:taxon-name-part taxon-name-part-type="species" reg="coreanus">coreanus</tp:taxon-name-part></tp:taxon-name></italic> Sharp, <italic><tp:taxon-name><tp:taxon-name-part taxon-name-part-type="genus" reg="Exocentrus">Exocentrus</tp:taxon-name-part> <tp:taxon-name-part taxon-name-part-type="species" reg="lusitanus">lusitanus</tp:taxon-name-part></tp:taxon-name></italic> (Linnaeus) (<tp:taxon-name><tp:taxon-name-part taxon-name-part-type="family">Cerambycidae</tp:taxon-name-part></tp:taxon-name>); <italic><tp:taxon-name><tp:taxon-name-part taxon-name-part-type="genus" reg="Blastophagus">Blastophagus</tp:taxon-name-part> <tp:taxon-name-part taxon-name-part-type="species" reg="minor">minor</tp:taxon-name-part></tp:taxon-name></italic> (Hartig), <italic><tp:taxon-name><tp:taxon-name-part taxon-name-part-type="genus" reg="Blastophagus">B.</tp:taxon-name-part> <tp:taxon-name-part taxon-name-part-type="species" reg="piniperda">piniperda</tp:taxon-name-part></tp:taxon-name></italic> (Linnaeus), <italic><tp:taxon-name><tp:taxon-name-part taxon-name-part-type="genus" reg="Carphoborus">Carphoborus</tp:taxon-name-part> <tp:taxon-name-part taxon-name-part-type="species" reg="minimus">minimus</tp:taxon-name-part></tp:taxon-name></italic> (Fabricius), <italic><tp:taxon-name><tp:taxon-name-part taxon-name-part-type="genus" reg="Ceutorhynchus">Ceutorhynchus</tp:taxon-name-part> <tp:taxon-name-part taxon-name-part-type="species" reg="quadridens">quadridens</tp:taxon-name-part></tp:taxon-name></italic> (Panzer), <italic><tp:taxon-name><tp:taxon-name-part taxon-name-part-type="genus" reg="Dryocoetes">Dryocoetes</tp:taxon-name-part> <tp:taxon-name-part taxon-name-part-type="species" reg="autographus">autographus</tp:taxon-name-part></tp:taxon-name></italic> (Ratzeburg), <italic><tp:taxon-name><tp:taxon-name-part taxon-name-part-type="genus" reg="Hylesinus">Hylesinus</tp:taxon-name-part> <tp:taxon-name-part taxon-name-part-type="species" reg="fraxini">fraxini</tp:taxon-name-part></tp:taxon-name></italic> Panzer, <italic><tp:taxon-name><tp:taxon-name-part taxon-name-part-type="genus" reg="Ips">Ips</tp:taxon-name-part> <tp:taxon-name-part taxon-name-part-type="species" reg="acuminatus">acuminatus</tp:taxon-name-part></tp:taxon-name></italic> (Gyllenhal), <italic><tp:taxon-name><tp:taxon-name-part taxon-name-part-type="genus" reg="Ips">I.</tp:taxon-name-part> <tp:taxon-name-part taxon-name-part-type="species" reg="typographus">typographus</tp:taxon-name-part></tp:taxon-name></italic> (Linnaeus), <italic><tp:taxon-name><tp:taxon-name-part taxon-name-part-type="genus" reg="Lixus">Lixus</tp:taxon-name-part> <tp:taxon-name-part taxon-name-part-type="species" reg="bidens">bidens</tp:taxon-name-part></tp:taxon-name></italic> Fabricius, <italic><tp:taxon-name><tp:taxon-name-part taxon-name-part-type="genus" reg="Magdalis">Magdalis</tp:taxon-name-part> <tp:taxon-name-part taxon-name-part-type="species" reg="frontalis">frontalis</tp:taxon-name-part></tp:taxon-name></italic> Gyllenhal, <italic><tp:taxon-name><tp:taxon-name-part taxon-name-part-type="genus" reg="Melanophila">M.</tp:taxon-name-part> <tp:taxon-name-part taxon-name-part-type="species" reg="violacea">violacea</tp:taxon-name-part></tp:taxon-name></italic> (Linnaeus), <italic><tp:taxon-name><tp:taxon-name-part taxon-name-part-type="genus" reg="Niphades">Niphades</tp:taxon-name-part> <tp:taxon-name-part taxon-name-part-type="species" reg="variegatus">variegatus</tp:taxon-name-part></tp:taxon-name></italic> Roelofs, <italic><tp:taxon-name><tp:taxon-name-part taxon-name-part-type="genus" reg="Onthotomicus">Onthotomicus</tp:taxon-name-part> <tp:taxon-name-part taxon-name-part-type="species" reg="angulatus">angulatus</tp:taxon-name-part></tp:taxon-name></italic> Eichhoff, <italic><tp:taxon-name><tp:taxon-name-part taxon-name-part-type="genus" reg="Phloeotribus">Phloeotribus</tp:taxon-name-part> <tp:taxon-name-part taxon-name-part-type="species" reg="rhododactylus">rhododactylus</tp:taxon-name-part></tp:taxon-name></italic> (Marsham), <italic><tp:taxon-name><tp:taxon-name-part taxon-name-part-type="genus" reg="Pissodes">Pissodes</tp:taxon-name-part> <tp:taxon-name-part taxon-name-part-type="species" reg="notatus">notatus</tp:taxon-name-part></tp:taxon-name></italic> Fabricius, <italic><tp:taxon-name><tp:taxon-name-part taxon-name-part-type="genus" reg="Pogonocherus">P.</tp:taxon-name-part> <tp:taxon-name-part taxon-name-part-type="species" reg="obscurus">obscurus</tp:taxon-name-part></tp:taxon-name></italic> Roelofs, <italic><tp:taxon-name><tp:taxon-name-part taxon-name-part-type="genus" reg="Pityogenes">Pityogenes</tp:taxon-name-part> <tp:taxon-name-part taxon-name-part-type="species" reg="bidentatus">bidentatus</tp:taxon-name-part></tp:taxon-name></italic> (Herbst), <italic><tp:taxon-name><tp:taxon-name-part taxon-name-part-type="genus" reg="Pogonocherus">P.</tp:taxon-name-part> <tp:taxon-name-part taxon-name-part-type="species" reg="chalcographus">chalcographus</tp:taxon-name-part></tp:taxon-name></italic> (Linnaeus), <italic><tp:taxon-name><tp:taxon-name-part taxon-name-part-type="genus" reg="Pityophthorus">Pityophthorus</tp:taxon-name-part> <tp:taxon-name-part taxon-name-part-type="species" reg="micrographus">micrographus</tp:taxon-name-part></tp:taxon-name></italic> (Linnaeus), <italic><tp:taxon-name><tp:taxon-name-part taxon-name-part-type="genus" reg="Polygraphus">Polygraphus</tp:taxon-name-part> <tp:taxon-name-part taxon-name-part-type="species" reg="subopacus">subopacus</tp:taxon-name-part></tp:taxon-name></italic> Thomson, <italic><tp:taxon-name><tp:taxon-name-part taxon-name-part-type="genus" reg="Rynchaenus">Rynchaenus</tp:taxon-name-part> <tp:taxon-name-part taxon-name-part-type="species" reg="fagi">fagi</tp:taxon-name-part></tp:taxon-name></italic> (Linnaeus), <italic><tp:taxon-name><tp:taxon-name-part taxon-name-part-type="genus" reg="Rynchaenus">R.</tp:taxon-name-part> <tp:taxon-name-part taxon-name-part-type="species" reg="pilosus">pilosus</tp:taxon-name-part></tp:taxon-name></italic> Fabricius, <italic><tp:taxon-name><tp:taxon-name-part taxon-name-part-type="genus" reg="Rynchaenus">R.</tp:taxon-name-part> <tp:taxon-name-part taxon-name-part-type="species" reg="quercus">quercus</tp:taxon-name-part></tp:taxon-name></italic> (Linnaeus) <italic><tp:taxon-name><tp:taxon-name-part taxon-name-part-type="genus" reg="Rynchaenus">R.</tp:taxon-name-part> <tp:taxon-name-part taxon-name-part-type="species" reg="salicis">salicis</tp:taxon-name-part></tp:taxon-name></italic> (Linnaeus), <italic><tp:taxon-name><tp:taxon-name-part taxon-name-part-type="genus" reg="Rynchaenus">R.</tp:taxon-name-part> <tp:taxon-name-part taxon-name-part-type="species" reg="testaceus">testaceus</tp:taxon-name-part></tp:taxon-name></italic> Muller, <italic><tp:taxon-name><tp:taxon-name-part taxon-name-part-type="genus" reg="Scolytus">Scolytus</tp:taxon-name-part> <tp:taxon-name-part taxon-name-part-type="species" reg="intricatus">intricatus</tp:taxon-name-part></tp:taxon-name></italic> (Ratzeburg), <italic><tp:taxon-name><tp:taxon-name-part taxon-name-part-type="genus" reg="Scolytus">S.</tp:taxon-name-part> <tp:taxon-name-part taxon-name-part-type="species" reg="koenigi">koenigi</tp:taxon-name-part></tp:taxon-name></italic> Schewyrew, <italic><tp:taxon-name><tp:taxon-name-part taxon-name-part-type="genus" reg="Scolytus">S.</tp:taxon-name-part> <tp:taxon-name-part taxon-name-part-type="species" reg="laevis">laevis</tp:taxon-name-part></tp:taxon-name></italic> Chapuis, <italic><tp:taxon-name><tp:taxon-name-part taxon-name-part-type="genus" reg="Scolytus">S.</tp:taxon-name-part> <tp:taxon-name-part taxon-name-part-type="species" reg="mali">mali</tp:taxon-name-part></tp:taxon-name></italic> (Bechstein), <italic><tp:taxon-name><tp:taxon-name-part taxon-name-part-type="genus" reg="Scolytus">S.</tp:taxon-name-part> <tp:taxon-name-part taxon-name-part-type="species" reg="multistriatus">multistriatus</tp:taxon-name-part></tp:taxon-name></italic> (Marsham), <italic><tp:taxon-name><tp:taxon-name-part taxon-name-part-type="genus" reg="Scolytus">S.</tp:taxon-name-part> <tp:taxon-name-part taxon-name-part-type="species" reg="rugulosus">rugulosus</tp:taxon-name-part></tp:taxon-name></italic> (Muller), <italic><tp:taxon-name><tp:taxon-name-part taxon-name-part-type="genus" reg="Shirahoshizo">Shirahoshizo</tp:taxon-name-part> <tp:taxon-name-part taxon-name-part-type="species" reg="insidiosus">insidiosus</tp:taxon-name-part></tp:taxon-name></italic> Roelefs, <italic><tp:taxon-name><tp:taxon-name-part taxon-name-part-type="genus" reg="Shirahoshizo">Sh.</tp:taxon-name-part> <tp:taxon-name-part taxon-name-part-type="species" reg="pini">pini</tp:taxon-name-part></tp:taxon-name></italic> Morimoto, <italic><tp:taxon-name><tp:taxon-name-part taxon-name-part-type="genus" reg="Shirahoshizo">Sh.</tp:taxon-name-part> <tp:taxon-name-part taxon-name-part-type="species" reg="rufescens">rufescens</tp:taxon-name-part></tp:taxon-name></italic> Roelofs (<tp:taxon-name><tp:taxon-name-part taxon-name-part-type="superfamily">Curculionoidea</tp:taxon-name-part></tp:taxon-name>); <italic><tp:taxon-name><tp:taxon-name-part taxon-name-part-type="genus" reg="Xiphydria">Xiphydria</tp:taxon-name-part> <tp:taxon-name-part taxon-name-part-type="species" reg="longicollis">longicollis</tp:taxon-name-part></tp:taxon-name></italic> (Geoffroy) (<tp:taxon-name><tp:taxon-name-part taxon-name-part-type="family">Xiphydriidae</tp:taxon-name-part></tp:taxon-name>).</p></tp:treatment-sec><tp:treatment-sec sec-type="remarks" id="SECID0EZ4BG"><title>Remarks.</title><p>Among all the parasitoids of <italic><tp:taxon-name><tp:taxon-name-part taxon-name-part-type="genus" reg="Agrilus">A.</tp:taxon-name-part> <tp:taxon-name-part taxon-name-part-type="species" reg="mali">mali</tp:taxon-name-part></tp:taxon-name></italic> we found in the past years, only two specimens of <italic><tp:taxon-name><tp:taxon-name-part taxon-name-part-type="genus" reg="Spathius">S.</tp:taxon-name-part> <tp:taxon-name-part taxon-name-part-type="species" reg="brevicaudis">brevicaudis</tp:taxon-name-part></tp:taxon-name></italic> were recorded, which indicates that it is an occasional parasitoid of this host. This species is here recorded as new for continental China, after <xref ref-type="bibr" rid="B3">Belokobylskij (1996)</xref> reported it from Taiwan. Its identification is based on Ratzeburg’s original description, Nixon’s redescription, and reared material from Europe seen by the second author. <italic><tp:taxon-name><tp:taxon-name-part taxon-name-part-type="genus" reg="Spathius">S.</tp:taxon-name-part> <tp:taxon-name-part taxon-name-part-type="species" reg="brevicaudis">brevicaudis</tp:taxon-name-part></tp:taxon-name></italic> may be confused with <italic><tp:taxon-name><tp:taxon-name-part taxon-name-part-type="genus" reg="Spathius">S.</tp:taxon-name-part> <tp:taxon-name-part taxon-name-part-type="species" reg="rubidus">rubidus</tp:taxon-name-part></tp:taxon-name></italic> (Rossi), but <italic><tp:taxon-name><tp:taxon-name-part taxon-name-part-type="genus" reg="Spathius">S.</tp:taxon-name-part> <tp:taxon-name-part taxon-name-part-type="species" reg="brevicaudis">brevicaudis</tp:taxon-name-part></tp:taxon-name></italic> has vein M+CU1 of fore wing straight or nearly so (weakly to moderately sinuate in <italic><tp:taxon-name><tp:taxon-name-part taxon-name-part-type="genus" reg="Spathius">S.</tp:taxon-name-part> <tp:taxon-name-part taxon-name-part-type="species" reg="rubidis">rubidis</tp:taxon-name-part></tp:taxon-name></italic>), wing membrane with a faintly infuscate patch or band below pterostigma (with a distinct dark patch or band below pterostigma, rarely reduced in small specimens) and basal pale spot of pterostigma weakly differentiated (basal pale spot of pterostigma distinctly differentiated in dark specimens). Although, the differences are <tp:taxon-name><tp:taxon-name-part taxon-name-part-type="genus" reg="Blastophagus"/><tp:taxon-name-part taxon-name-part-type="species" reg="minor">minor</tp:taxon-name-part></tp:taxon-name>, all related to the fore wing and sometimes gradual, we prefer to recognise <italic><tp:taxon-name><tp:taxon-name-part taxon-name-part-type="genus" reg="Spathius">S.</tp:taxon-name-part> <tp:taxon-name-part taxon-name-part-type="species" reg="brevicaudis">brevicaudis</tp:taxon-name-part></tp:taxon-name></italic> as separate species till molecular data will become available. The main reason for this is that reared series show these <tp:taxon-name><tp:taxon-name-part taxon-name-part-type="genus" reg="Blastophagus"/><tp:taxon-name-part taxon-name-part-type="species" reg="minor">minor</tp:taxon-name-part></tp:taxon-name> differences to be stable enough for separation both species in north-western Europe.</p></tp:treatment-sec><ref-list><ref id="B3"><mixed-citation xmlns:xlink="http://www.w3.org/1999/xlink" xlink:type="simple"><person-group><name name-style="western"><surname>Belokobylskij</surname><given-names>SA</given-names></name></person-group> (<year>1996</year>) <article-title>A contribution to the knowledge of the <tp:taxon-name><tp:taxon-name-part taxon-name-part-type="subfamily">Doryctinae</tp:taxon-name-part></tp:taxon-name> of Taiwan (<tp:taxon-name><tp:taxon-name-part taxon-name-part-type="order">Hymenoptera</tp:taxon-name-part></tp:taxon-name>: <tp:taxon-name><tp:taxon-name-part taxon-name-part-type="family">Braconidae</tp:taxon-name-part></tp:taxon-name>).</article-title><source>Zoosystematica Rossica</source><volume>5</volume>: <fpage>153</fpage>–<lpage>191</lpage>. <ext-link xlink:type="simple" ext-link-type="uri" xlink:href="https://www.cabi.org/isc/abstract/19971105200">https://www.cabi.org/isc/abstract/19971105200</ext-link></mixed-citation></ref></ref-list></tp:taxon-treatment>
